# Supplementary material for: Insights Into the Peroxisomal Protein Inventory of Zebrafish
Source: Front Physiol. 2022 Feb 28;13:822509. doi: 10.3389/fphys.2022.822509 (PMC8919083; doi:10.3389/fphys.2022.822509)
Supplement: Supplementary Table S4 — Danio rerio predicted novel PTS1 proteins and PTS1 conservation in humans and goldfish. [file Table_4.xlsx]

## Sheet: Sheet1
C-terminus_metazoa	Name_metazoa	P(false_positive)_metazoa	Prediction_classification_metazoa	Profile_metazoa	S_ppt_(accessibility)_metazoa	S_ppt_(non-accessibility)_metazoa	Score_metazoa	Name	gene name (zebrafish)	TMD	WoLF PSORT	Conserved PTS (human)	gene name (human)	ID'S in NCBI FOR HUMAN	Conserved PTS (C. auratus)	name (C. auratus)	NCBI ID (C. auratus)
TRRSLRSSLSRM	Q6DBW1	0.00096	Targeted	8.161	-0.011	-4.826	3.324	Ras-GEF domain-containing family member 1B-B	rasgef1bb	No	N/A	GRV (Twilight zone)	rasgef1b		SRM	LOC113109685 (ras-GEF domain-containing family member 1B-B-like)	XP_026129196.1
SPSPGRLSSSRL	Q503Q1	7.7e-05	Targeted	11.692	0	-0.995	10.698	Mitochondria-eating protein	spata18	No	nucl: 24, cyto: 6, lyso: 1, golg: 1	PRF (Twilight zone)	SPATA18		NRL	spata18	XP_026146978.1
QTLLPTPCSSNL	Q9PWL5	0.0015	Targeted	10.314	-1.448	-7.193	1.673	Homeobox protein Hox-A4a	hoxa4a	No	nucl: 32	SSI (Twilight zone)	HOXA4		SNL	hoxa4a	XP_026145706.1
GMRLNAARMPKL	F1QEG2	0.0011	Targeted	6.35	-0.102	-3.423	2.826	Kelch-like protein 41b	klhl41b	No	cyto: 15, nucl: 10, cyto_mito: 9, pero: 4, plas: 1, golg: 1	SKL ( Targeted)	KLHL41		PKL	LOC113050974 (kelch-like protein 41b)	XP_026070272.1
KYESLVAKSPRL	Q4G3H4 A0A2R8Q1P1 B8JIH4 A0A2R8QI37	0.00064	Targeted	5.464	-0.725	-0.032	4.708	Inhibitor of nuclear factor kappa-B kinase subunit alpha	chuk	No	mito: 11, cyto_nucl: 10.5, nucl: 10, cyto: 9, extr: 1, golg: 1 (Q4G3H4, B8JIH4) mito: 11, cyto: 10.5, cyto_nucl: 10.5, nucl: 9.5, extr: 1 (A0A2R8Q1P1) cyto: 19, nucl: 10, golg: 2, mito: 1 (A0A2R8QI37)	NT (not targeted)	CHUK		NT (not targeted)	LOC113112701 (inhibitor of nuclear factor kappa-B kinase subunit alpha)	XP_026134263.1
RRSCDSQSEAKL	Q5RGZ1	0.0015	Targeted	8.134	0	-6.41	1.724	Cysteine-rich DPF motif domain-containing protein 1	cdpf1	No	cyto_nucl: 3, lyso: 3, nucl: 2.5, cyto: 2.5, mito: 1, golg: 1	NT	CDPF1		NT	cdpf1	XP_026065477.1
SDQQAAHSSSHL	F1Q514	0.0011	Targeted	10.977	0	-8.043	2.935	Exonuclease V	exo5	No	nucl: 18, cyto: 12, plas: 2	NT	exo5		NT	exo5	XP_026138005.1
QFQEGAFANGKL	Q568D5 F1QXK4	0.0023	Targeted	1.327	-0.385	-0.918	0.025	BRISC and BRCA1-A complex member 2	babam2	No	nucl: 18, cyto_nucl: 16, cyto: 12, extr: 1, lyso: 1	GKL (Twilight zone)	BABAM2		GKL	babam2	XP_026141194.1
RDRVGGGHQPRM	Q803Y4 A0A0R4I9C6	0.0011	Targeted	5.198	0	-2.392	2.806	Ubiquitin-fold modifier 1	ufm1	No	cyto: 20.5, cyto_nucl: 15.1667, cyto_plas: 12.1667, nucl: 4.5, mito: 3, extr: 1, pero: 1, golg: 1 (Q803Y4) cyto: 20,cyto_nucl: 14.5, nucl: 5, mito: 3, extr: 2, pero: 1, golg: 1 (A0A0R4I9C6 )	NT	UFM1		PRM (Twilight zone) ARM	ufm1 LOC113054298 (ubiquitin-fold modifier 1)	XP_026129429.1 XP_026075530.1
NQDRKVGILSQL	F1R130	0.0017	Targeted	7.832	-0.007	-6.558	1.267	Pseudouridine synthase 1	pus1	No	cyto: 19, mito: 12, pero: 1	NT	PUS1		NT	pus1	XP_026052229.1
KSSGQSAQLCKL	A0A2R8QHF8	0.00052	Targeted	10.011	0	-4.632	5.378	Nuclear pore complex protein Nup93	nup93	No	cyto_nucl: 10, nucl: 9.5, cyto: 9.5, plas: 3, mito: 3, golg: 3, extr: 2, E.R.: 1, pero: 1	NT	NUP93		NT	nup93	XP_026143190.1
DQQNNWCGPCSL	E9QC17	0.0022	Targeted	9.871	0	-9.704	0.167	Transcription factor 7-like 2	tcf7l2	No	nucl: 24.5, cyto_nucl: 15.5, cyto: 5.5, plas: 1	NT	TCF7L2		metazoa: NT, general: SSL (Twilight zone) metazoa: NT, general: SSL (Twilight zone) metazoa: NT, general: SSL (Twilight zone) CSL CSL	tcf7l2 isoform X18 isoform X22 isoform X24 isoform X23 isoform X20	XP_026132281.1 XP_026132287.1 XP_026132289.1 XP_026132288.1 XP_026132284.1	The other isoforms: NT
VWNNAKECFSKM	B0S5M0	0.00015	Targeted	11.038	-0.101	-1.9	9.037	Sorting nexin 4	snx4	No	cyto: 22, cyto_nucl: 15.5, nucl: 5, mito: 3, extr: 1, pero: 1	SKM (Targeted)	SNX4		NKM	snx4	XP_026127270.1
ASELTHSAISKM	A0A140LGX7	4.7e-05	Targeted	14.077	0	-2.242	11.835	PDZ domain-containing 3b	pdzd3b	No	cyto: 14.5, mito: 12, cyto_nucl: 9.5, extr: 3, pero: 1	NT	PDZD3		NT	pdzd3b	XP_026067591.1
DNTSLKPTKSSL	E9QDK1	0.0019	Targeted	5.355	0	-4.518	0.837	Ras association domain family member 11	rassf11	No	nucl: 18.5, cyto_nucl: 15, cyto: 8.5, mito: 3, plas: 1, extr: 1	NT	RalGDS/AF-6		NT	LOC113076433 (ras association domain-containing protein 8-like)	XP_026104874.1
FQTFQQEYFSRL	E7F0U9	0.0015	Targeted	7.357	-2.407	-3.189	1.761	Ribosomal protein S19-binding protein 1	rps19bp1	No	nucl: 30, mito: 2	NT	TRAJ6		SKL	rps19bp1	XP_026116572.1
KSEGIATHKSSL	E9QCU4	0.0011	Targeted	6.087	0	-3.22	2.868	DNA-binding protein RFX2	rfx2	No	nucl: 16.5, cyto_nucl: 15, cyto: 8.5, extr: 5, mito: 2	NT	RFX2		NT	rfx2	XP_026098811.1
EHLYSSNVKAKL	F1R2J0 Q5RHG4	1.1e-05	Targeted	16.112	-0.287	-0.966	14.859	Acyl-CoA thioesterase 14	acot14	No	mito: 23.5, mito_pero: 13, cyto: 3.5, cyto_nucl: 3, extr: 2, nucl: 1.5, pero: 1.5 (F1R2J0) mito: 21.5, cyto_mito: 13.5, mito_pero: 13.1667, E.R._mito: 11.6667, cyto: 4, pero: 3.5, cyto_nucl: 3.33333, nucl: 1.5, extr: 1 (Q5RHG4 )	SKV (Targeted)	ACOT2*	AAH04436.2	AKL	LOC113061318 (acyl-coenzyme A thioesterase 4-like)*	XP_026086125.1
ARPFLKPSFSHL	A0A2R8Q3W6 E7EZY7 A0A2R8RUE4	0.0022	Targeted	11.593	-0.267	-11.227	0.099	BLM RecQ-like helicase	blm	No	nucl: 31, cyto: 1(A0A2R8Q3W6, A0A2R8RUE4) nucl: 30.5, cyto_nucl: 16.5, cyto: 1.5 (E7EZY7)	NT	CENPA		SHL (Twilight zone)	blm	XP_026086696.1
LPSSRMTVVNRL	A0A0R4IBB9	0.0013	Targeted	4.769	-0.954	-1.561	2.254	Anaphase-promoting complex subunit 5	anapc5	No	mito: 20, cyto: 5, nucl: 4, plas: 1, extr: 1, E.R.: 1	NHL (Targeted)	ANAPC5		NHL (Twilight zone)	anapc5	XP_026099991.1
VQMPHGEIQSNL	A0A2R8QNP4	0.00032	Targeted	11.416	-0.884	-3.674	6.857	Uncharacterized protein							NT	LOC113076568 (uncharacterized)	XP_026105048.1
SPVERPGPGAKL	F1R0C0	3.6e-05	Targeted	14.11	0	-1.657	12.454	6-phosphogluconolactonase	pgls	No	extr: 26, mito: 5, golg: 1	NT	PGLS		AKL	pgls	XP_026116776.1
KKPRRRIDKSKI	F1R7N8	0.00061	Targeted	6.238	-1.199	-0.166	4.873	Titin, tandem duplicate 2	ttn.2	No	plas: 8, cyto_nucl: 7.5, nucl: 7, E.R.: 7, cyto: 6, pero: 4	NT	TTN		NT	ttn.2	XP_026074657.1
EAVKTHKVINKM	F1R5V8	0.00078	Targeted	5.182	-0.106	-1.046	4.029	FinTRIM family, member 5	ftr05	No	nucl: 28, cyto_nucl: 16.5, cyto: 3, pero: 1	NT	TRIM47		CKL	LOC113114073 (tripartite motif-containing protein 16-like)	XP_026136586.1
QHLYSSNIRAKL	Q5RH35 Q5RH36 A8WG99	8.9e-06	Targeted	16.352	-0.869	-0.161	15.322	Acyl-CoA thioesterase 18	acot18	No	cyto: 18.5, cyto_nucl: 12, nucl: 4.5, mito: 3, extr: 2, E.R.: 2, plas: 1, pero: 1 (Q5RH35) mito: 23, cyto: 5, pero: 2, extr: 1, nucl: 1 (Q5RH36) mito: 23.5, cyto_mito: 15, cyto: 5.5, plas: 1, extr: 1, pero: 1 (A8WG99)	SKV (Targeted)	ACOT2 protein*		AKL	LOC113061318 (acyl-coenzyme A thioesterase 4-like)*	XP_026086179.1
EHLYSSNVKAKL	A0A286Y9L7	1.1e-05	Targeted	16.112	-0.287	-0.966	14.859	Acyl-CoA thioesterase 18	acot18	No	mito: 24, E.R._mito: 12.8333, mito_pero: 12.8333, cyto: 3.5, cyto_nucl: 3, nucl: 1.5, extr: 1, golg: 1	SKV (Targeted)	ACOT2 protein*		AKL	LOC113061318 (acyl-coenzyme A thioesterase 4-like)*	XP_026086179.1
PSERQEDYKSRL	A0A0J9YJH9	0.0022	Targeted	7.025	-0.002	-6.802	0.221	Muscular LMNA-interacting protein	mlip	No	nucl: 12, mito: 7, cyto: 6, golg: 3, extr: 2, pero: 2	NT	MLIP		NT	mlip	XP_026080517.1
ARLNRQMINNRL	A0A0R4ID17 F1QKP9	0.0021	Targeted	1.942	-1.211	-0.294	0.437	PAX-interacting protein 1	paxip1	No	cyto: 15, cyto_nucl: 15, nucl: 11, pero: 5, E.R.: 1 (A0A0R4ID17) cyto: 16.5, cyto_nucl: 14.5, nucl: 9.5, pero: 5, E.R.: 1 (F1QKP9)	NT	PSMG1		NT	LOC113069336 (PAX-interacting protein 1-like)	XP_026098129.1
LQERVCEFQARL	Q1LXY4	0.00029	Targeted	9.703	-2.159	-0.338	7.206	Kinesin family member C3	kifc3	No	extr: 18, nucl: 8, cyto_nucl: 7.83333, cyto: 5.5, cyto_pero: 3.66667	NT	SCN2A		NT	kifc3	XP_026143785.1
NHPCQSRACSRL	A0A0R4ISL9	0.00027	Targeted	9.671	0	-2.331	7.34	Pseudouridine synthase-like 1	pusl1	No	mito: 14, extr: 11, cyto: 3, nucl: 2, golg: 2	NT	PUSL1		NT	pusl1	XP_026076878.1
KHIDSHLENSKI	E7FGU2	0.0015	Targeted	5.772	-0.226	-3.888	1.659	TBK1-binding protein 1	tbkbp1	No	nucl: 22.5, cyto_nucl: 16.5, cyto: 7.5, extr: 1, golg: 1	SKI (Targeted)	TBKBP1		SKI	tbkbp1	XP_026132041.1
ISISGKVSKSHL	F1Q5K5	0.00024	Targeted	12.637	-2.33	-2.621	7.686	Synovial sarcoma, X breakpoint 2-interacting protein b	ssx2ipb	No	cyto: 13, mito: 9, nucl: 6, E.R._mito: 6, pero: 3	NT	SSX2IP		SHL NT	LOC113064955 (afadin- and alpha-actinin-binding protein-like) isoformX1 isoformX2	XP_026091761.1 XP_026091765.1
NSRLRPNVYAKI	Q1LUQ6	0.00061	Targeted	6.063	0	-1.191	4.872	Chain A, Mutant Of Factor D With Enhanced Catalytic Activity	si:dkey-21e2.16	No	extr: 21, plas: 10, cyto: 1	NT	1DST_A		NT	LOC113064906 (complement factor D-like)	XP_026091700.1
EHLYGSNVKAKL	F1REM1 Q5RHG5	1.1e-05	Targeted	16.291	-0.379	-0.966	14.946	Acyl-CoA thioesterase 15	acot15	No	mito: 25, E.R._mito: 16.1667, cyto_mito: 14.3333, extr: 3, E.R.: 3 (F1REM1) mito: 25.5, E.R._mito: 15.6667, cyto_mito: 14.5, extr: 3, E.R.: 2.5 (Q5RHG5)	SKV (Targeted)	Acyl-coenzyme A thioesterase 2, mitochondrial isoform 1*	NP_006812.3	AKL	LOC113061318 (acyl-coenzyme A thioesterase 4-like)*	XP_026086173.1
TGPRCSRYSPKL	A0A0R4IHJ2 B0R0K6	0.0003	Targeted	8.672	0	-1.598	7.074	Perforin 1.5	prf1.5	No	extr: 19, plas: 8, lyso: 3, nucl: 1, cyto: 1	NT	perforin 1		NT	LOC113107514 (perforin-1-like)	XP_026125876.1
NFRKEHLGSAKV	F8W5N3	0.0012	Targeted	6.3	-0.363	-3.429	2.508	Rho GTPase-activating protein 10	arhgap10	No	cyto: 22, mito: 5, nucl: 3, extr: 2	NT	ARHGAP10		NT	arhgap10	XP_026116396.1
DAATGKSVWASL	F8W3Z7	0.0017	Targeted	6.136	0	-4.868	1.268	Negative elongation factor complex member E	nelfe	No	nucl: 27.5, cyto_nucl: 15.5, cyto: 2.5, extr: 1, cysk: 1	NT	NELFE		NT	nelfe	XP_026144839.1
EYEFCERLIAKL	F1Q911	0.00022	Targeted	13.581	-2.366	-3.209	8.006	Retinol dehydrogenase 11	zgc:64106	No	E.R.: 14, extr: 5, mito: 4.5, mito_pero: 4.5, pero: 3.5, nucl: 2, cyto: 2, plas: 1	NT	retinol dehydrogenase 11 isoform 1 precursor		NT	zgc:64106 (uncharacterized LOC113038849)	XP_026052355.1
EHLYSSNFKAKL	Q5RHG6 F1QK96	8.4e-05	Targeted	13.06	-1.236	-1.36	10.465	Acyl-CoA thioesterase 16	acot16	No	mito: 13.5, cyto: 10, mito_pero: 8, nucl: 6, pero: 1.5, plas: 1 (Q5RHG6) mito: 19, E.R._mito: 10.3333, mito_pero: 10.3333, cyto: 8.5, cyto_nucl: 5.5, nucl: 1.5, extr: 1, golg: 1 (F1QK96)	SKV (Targeted)	ACOT2 protein*	AAH04436.2	AKL	LOC113061318 (acyl-coenzyme A thioesterase 4-like)*	XP_026086179.1
TPRARAQRRSRV	A0A2R8RID6 A0A0R4IFT2	0.0017	Targeted	4.442	0	-3.149	1.292	Slit homolog 2 (Drosophila)	slit2	No	plas: 18, extr: 13, lyso: 1	NT	SLIT2		NT	slit2	XP_026059543.1
VNPPLGNCKHKL	F8W603	7e-05	Targeted	13.255	-0.848	-1.485	10.923	Grainyhead-like transcription factor 1	grhl1	No	nucl: 14, cyto_nucl: 14, cyto: 12, cysk: 4, plas: 2	NT	GRHL1		NT	LOC113117355 (grainyhead-like protein 1 homolog)	XP_026141759.1
QLRSEYITPAKL	A0A2R8Q3X1 E7F8L5 A0A2R8QTD5	0.001	Targeted	4.943	-1.134	-0.664	3.145	Pleckstrin homology domain-containing, family D (with coiled-coil domains) member 1	plekhd1	No	cyto: 23, cyto_nucl: 16.3333, cyto_golg: 13, nucl: 6.5, golg: 1.5, extr: 1 (A0A2R8Q3X1) cyto: 23, cyto_nucl: 16.3333, cyto_golg: 13.5, nucl: 6.5, golg: 2.5 (E7F8L5) cyto: 21.5, cyto_nucl: 16.5, nucl: 6.5, golg: 2, extr: 1, pero: 1 (A0A2R8QTD5)	NT	PLEKHD1		NT	LOC113117883 (pleckstrin homology domain-containing family D member 1-like)	XP_026142581.1
NCRFPNYIYAHL	A0A2R8Q832 A0A2R8RUY0	0.0023	Twilight zone	9.88	-3.986	-5.979	-0.086	Pleckstrin homology domain-containing, family D (with coiled-coil domains) member 1	plekhd1	No	cyto: 16, nucl: 15, E.R.: 1 (A0A2R8Q832) nucl: 19.5, cyto_nucl: 16, cyto: 11.5, E.R.: 1 (A0A2R8RUY0)	NT	PLEKHD1		NT	plekhd1	XP_026084979.1
IKCRNANVRPRL	A0A2R8Q764	0.00012	Targeted	9.905	-0.177	-0.152	9.575	Interferon phi 3	ifnphi3	No	extr: 25, cyto: 5, nucl: 1, mito: 1	NT	interferon		NT	LOC113047358 (interferon alpha-1-like)	XP_026064506.1
LNTDLHGPVSNL	A0A2R8QQD2	0.00047	Targeted	11.409	-0.23	-5.486	5.693	Pleckstrin and Sec7 domain-containing 3,-like	psd3l	No	extr: 24, cyto_nucl: 5, cyto: 4.5, nucl: 2.5, pero: 1	NT	PH and SEC7 domain-containing protein 3		NT	psd3l	XP_026128863.1
ELDERLHEMSRL	Q1L8C4	0.00024	Targeted	9.643	-0.527	-1.377	7.739	Calcium-binding and coiled-coil domain 2	calcoco2	No	cyto: 14, cyto_nucl: 13, nucl: 6, cysk: 6, extr: 3, lyso: 2, mito: 1	NT	CALCOCO2		NT	LOC113112102 (calcium-binding and coiled-coil domain-containing protein 2-like)	XP_026133291.1
TEDALQTVPSHL	A0A2R8RHV6	7.5e-05	Targeted	12.816	0	-2.057	10.76	6-phosphofructo-2-kinase/fructose-2,6-biphosphatase 4a	pfkfb4a	No	mito: 29, cyto_mito: 16.5, cyto: 2, plas: 1	NT	PFKFB4		PHL	LOC113110934 (6-phosphofructo-2-kinase/fructose-2,6-bisphosphatase 4-like) isoform X1 isoform X3	XP_026131009.1 XP_026131011.1	isoform X2: NT
ITYSCGSGSARL	A0A0R4IAD4	0.0016	Targeted	12.217	-0.923	-9.746	1.548	adhesion G protein-coupled receptor L2	zgc:136410	No	extr: 28, nucl: 3, plas: 1	NT	adhesion G protein-coupled receptor L2		metazoa: NT, general: TSL (Twilight zone)	LOC113054991 (adhesion G protein-coupled receptor L2-like) isoform X1 isoform X2 isoform X3 isoform X4 isoform X5 isoform X6 isoform X7 isoform X8 isoform X9 isoform X10 isoform X11 isoform X12 isoform X13 isoform X14	XP_026076646.1 XP_026076647.1 XP_026076648.1 XP_026076649.1 XP_026076650.1 XP_026076652.1 XP_026076653.1 XP_026076654.1 XP_026076655.1 XP_026076656.1 XP_026076657.1 XP_026076658.1 XP_026076659.1 XP_026076660.1	isoform X15-21: NT
PEKLLTLSVNKL	F1QVN3	0.0019	Targeted	5.924	-4.005	-1.119	0.8	TERF1 (TRF1)-interacting nuclear factor 2	tinf2	No	nucl: 18.5, cyto_nucl: 14, cyto: 8.5, plas: 3, extr: 2	NT	TINF2		NT	tinf2	XP_026122746.1
RRKRKKWLFSRL	F1QT27	0.0018	Targeted	13.977	-11.365	-1.728	0.883	Phosphate cytidylyltransferase 2, ethanolamine	pcyt2	No	cyto: 25, nucl: 5, plas: 2	NT	PCYT2		metazoa: NT, general: AVL (Twilight zone)	LOC113047107 (ethanolamine-phosphate cytidylyltransferase-like)	XP_026064166.1
DPEKARSMTSRI	E9QD12	0.0023	Targeted	4.621	0	-4.534	0.087	Dicarbonyl/L-xylulose reductase	dcxr	No	mito: 25, cyto: 5, extr: 2	NT	DCXR		NT	dcxr	XP_026079009.1
TSRSELNVQCNL	X1WCR0 X1WGU3	8.4e-05	Targeted	12.754	0	-2.291	10.463	TEN1 subunit of CST complex	ten1	No	extr: 12, nucl: 11.5, cyto_nucl: 10.5, cyto: 6.5, plas: 1, mito: 1 (X1WCR0) cyto_nucl: 11, cyto: 10.5, extr: 9, nucl: 8.5, plas: 3, mito: 1 (X1WGU3)	NT	TEN1		metazoa: NT, general: PRV (Twilight zone)	ten1 isoform X2	XP_026069768.1	isoform X1,3,4: NT
PAAGHAEVLHRL	F1Q7N6	0.00046	Targeted	8.134	-0.122	-2.23	5.782	Aquarius intron-binding spliceosomal factor	aqr	No	mito: 12.5, cyto_nucl: 7, E.R._mito: 7, nucl: 6.5, cyto: 6.5, extr: 2, golg: 2, pero: 1, lyso: 1	NT	AQR		NT	aqr	XP_026141052.1
PQRLVLETLSKL	A0A0R4IR17	0.00063	Targeted	9.326	-2.606	-1.978	4.742	AT-rich interactive domain 1Ab (SWI-like)	arid1ab	No	nucl: 27.5, cyto_nucl: 16.5, cyto: 4.5	NT	ARID1A		NT	arid1ab	XP_026096803.1
YEDVHNTLLNRL	A0A0R4ISM1	0.0012	Targeted	4.019	-0.29	-1.173	2.556	Muscle-specific beta 1 integrin-binding protein	mibp	No	mito: 18, cyto: 8, cyto_nucl: 7.33333, nucl: 5.5, cyto_plas: 4.83333				NT NRL	muscle-specific beta 1 integrin binding protein 2, partial LOC113099107 (nicotinamide riboside kinase 2-like)	AGO58904.1 XP_026119975.1
GRVTEFKYSAKL	A0A1B0GWZ8	0.00042	Targeted	7.951	-1.525	-0.374	6.052	pancreatic alpha-amylase precursor	zgc:66313	No	extr: 27, lyso: 5	NT	pancreatic alpha-amylase precursor		metazoa: NT, general: SKL (Twilight zone)	amy2a	XP_026139040.1
TEHSDRESQSKL	X1WG21	0.00047	Targeted	11.666	0	-5.944	5.722	Ubiquitin carboxyl-terminal hydrolase	usp3	No	nucl: 16, cyto_nucl: 13, cyto: 8, extr: 6, plas: 1, lyso: 1	DKL ( Twilight zone)	USP3		AKL (Twilight zone)	usp3	XP_026058538.1
YFPRGSPPKSKL	A0A2R8Q5X9 F6PBM1	1.7e-05	Targeted	16.676	-0.458	-2.111	14.107	Mono-ADP ribosylhydrolase 1	macrod1	No	extr: 14, mito: 9.5, cyto_mito: 8, cyto: 5.5, plas: 2, lyso: 1	NT	MACROD1		SKL	macrod1	XP_026136577.1
EYLKHWDECAKL	F1QDJ2	0.0018	Targeted	8.981	-1.842	-6.104	1.035	TNFAIP3-interacting protein 2	tnip2	No	cyto: 21.5, cyto_nucl: 14.5, nucl: 6.5, mito: 3, pero: 1	NT	TNIP2		AKL	tnip2	XP_026116364.1
FHPPSLSSSSKL	A0A0R4IF30	0.00021	Targeted	11.728	-0.504	-3.176	8.048	V-akt murine thymoma viral oncogene homolog 3a	akt3a	No	extr: 24, mito: 3, nucl: 2, cyto: 2, golg: 1	NT	ARHGAP4
LSEMIKVSDCKL	F1QLB9	0.0005	Targeted	8.715	-1.862	-1.375	5.478	Si:ch211-213a13.2	si:ch211-213a13.2	No	nucl: 17, cyto_nucl: 14, cyto: 9, plas: 4, cysk: 1, golg: 1				NT	LOC113097033 (NACHT, LRR and PYD domains-containing protein 3-like)	XP_026118053.1
SKEFVSSLVHKV	A0A2R8Q4J2	0.0021	Targeted	3.185	-0.568	-2.337	0.28	Myosin_tail_1 domain-containing protein	N/A	No	nucl: 26.5, cyto_nucl: 16.5, cyto: 5.5
SQENSLVLACSL	A2BFZ1	0.0018	Targeted	8.14	-0.035	-7.194	0.91	MAX dimerization protein 1	mxd1	No	nucl: 16.5, cyto_nucl: 13.5, cyto: 7.5, extr: 6, plas: 1, lyso: 1	NT	MXD1		CSL	mxd1	XP_026100894.1
GIYGSPQDKARM	F1Q4Q8 E7EZU7	0.001	Targeted	8.199	0	-5.125	3.075	Sarcosine dehydrogenase	sardh	No	mito: 19.5, mito_pero: 11, cyto: 8.5, cyto_nucl: 5.5, nucl: 1.5, pero: 1.5, extr: 1 (F1Q4Q8) mito: 17.5, cyto: 10.5, mito_pero: 9.5, cyto_nucl: 6.5, nucl: 1.5, extr: 1, lyso: 1 (E7EZU7)	NT	SARDH		NT	LOC113109661 (sarcosine dehydrogenase, mitochondrial-like)	XP_026129152.1
GIYGSPQDIARM	F1Q5K3	0.0016	Targeted	6.636	0	-5.23	1.405	Sarcosine dehydrogenase	sardh	No	mito: 18.5, cyto: 10.5, mito_pero: 10, cyto_nucl: 7, nucl: 2.5	NT	SARDH		NT	LOC113109650 (sarcosine dehydrogenase, mitochondrial-like)	XP_026129134.1
LLEEKEVLPSRI	A5PMK4	0.0015	Targeted	3.602	-1.49	-0.289	1.823	ADP-ribosylation factor-like 15a	arl15a	No	extr: 15, cyto: 8.5, cyto_nucl: 7.33333, cyto_pero: 5.66667, nucl: 4, mito: 2.5, E.R._mito: 2, pero: 1.5	NT	ADP-ribosylation factor-like protein 15		SRI	arl15a	XP_026105959.1
VCGKSFTLQSRL	A3KPU2	0.00019	Targeted	12.506	-4.102	-0.097	8.307	Si:dkey-20i20.2	si:dkey-20i20.2	No	nucl: 31, cyto: 1
YLRTVPCNTHKL	A0A2R8QU19	0.0015	Targeted	8.018	-4.823	-1.458	1.737	PDZ domain-containing protein	LOC110439256	No	extr: 14, cyto: 11, mito: 7	NT	membrane-associated guanylate kinase, WW and PDZ domain-containing protein 2		NT	LOC113066915 (membrane-associated guanylate kinase, WW and PDZ domain-containing protein 2-like)	XP_026094826.1
KCAESSSLSHKM	X1WGG1 X1WCW7	9.9e-05	Targeted	13.372	0	-3.301	10.072	CREB/ATF bZIP transcription factor	crebzf	No	extr: 24, nucl: 4, mito: 4 (X1WGG1) nucl: 24, mito: 5, cyto: 2, golg: 1 (X1WCW7)	NT	CREBZF		HKM	crebzf	XP_026129563.1
VAKNNAEVRPNL	A0A2R8QNH5 B0R0W7	0.00033	Targeted	6.995	0	-0.238	6.757	Globoside alpha-1,3-N-acetylgalactosaminyltransferase 1,-like 1	gbgt1l1	No (A0A2R8QNH5) Yes (B0R0W7)	N/A (A0A2R8QNH5) mito: 17, extr: 5, pero: 4, E.R.: 3, plas: 1, cyto: 1, lyso: 1 (B0R0W7)				PNL	LOC113091387 (globoside alpha-1,3-N-acetylgalactosaminyltransferase 1-like)	XP_026112682.1
SVKRSPPLLSRV	E7EYB7	0.0011	Targeted	3.023	0	-0.064	2.959	Uncharacterized protein	N/A	No	extr: 15, mito: 8, nucl: 3, cyto: 3, golg: 3
TTGYPGKINSQL	I7HJI0	0.0015	Targeted	5.337	-0.204	-3.501	1.631	Nucleoporin 37	nup37	No	cyto_nucl: 16, cyto: 15.5, nucl: 9.5, extr: 3, lyso: 3, pero: 1	NT	ALG6		NT	nup37	XP_026088636.1
QNEVCRCWGSKI	A0A2R8QE49	0.00092	Targeted	10.094	-1.477	-5.132	3.485	Guanine nucleotide-binding protein (G protein), alpha 15 (Gq class), tandem duplicate 3	gna15.3	No	extr: 30, cyto: 2	NT	GNA15		NT	LOC113049838 (guanine nucleotide-binding protein G(q) subunit alpha)	XP_026068289.1
VYRLRDKFTAKL	A0A2R8QRW5 B0V1J9	0.00087	Targeted	10.69	-5.647	-1.356	3.687	Glutathione S-transferase theta 2	gstt2	No	mito: 23, cyto: 5.5, cyto_nucl: 5, extr: 2	NT	Glutathione S-transferase theta 2		AKL	LOC113072529 (glutathione S-transferase theta-3-like)	XP_026101313.1
KMIKDRKEKAKL	E9QGQ9	0.00075	Targeted	11.032	-1.565	-5.277	4.19	NAD(P)(+)--arginine ADP-ribosyltransferase	si:ch73-379f5.5	No	extr: 18, E.R.: 9, plas: 3, mito: 2	NT	ecto-ADP-ribosyltransferase 4		AKL	LOC113051539 (NAD(P)(+)--arginine ADP-ribosyltransferase 2-like)	XP_026071176.1
PENAMTVQTCKL	F1QU54 F1QAX1	0.00018	Targeted	12.907	-2.353	-2.02	8.534	Malic enzyme	me1	No	cyto: 20.5, cyto_plas: 11.5, mito_pero: 4.5, mito: 4, pero: 3, nucl: 2, plas: 1.5, extr: 1(F1QU54) cyto: 21, cyto_nucl: 15.6667, cyto_plas: 13, cyto_mito: 11.6667, nucl: 6, plas: 3, cysk_plas: 2.33333, extr: 1 (F1QAX1)	NT	ME1		CKL	me1	XP_026139630.1
NKTKIHLGPPKL	A0A2R8QAM5	0.00038	Targeted	10.215	-2.675	-1.207	6.333	Uncharacterized protein	si:dkey-253i9.4	No	plas: 22, cyto: 7, cyto_nucl: 6, nucl: 3	NT	RAPGEF2	NP_001338653.1	NT	LOC113044232 (rap guanine nucleotide exchange factor 2-like)	XP_026059798.1
DRMTPPQKRPRM	X1WD55	0.0018	Targeted	4.833	0	-3.903	0.93	Bromodomain adjacent to zinc finger domain, 1A	baz1a	No	nucl: 32	SRI (Targeted)	BAZ1A		PRM	baz1a	XP_026142301.1
DDPDLIAGHSRL	H0WE80	0.0011	Targeted	2.963	-0.044	-0.138	2.781	Si:ch73-263o4.3	si:ch73-263o4.3	No	extr: 13, cyto: 11.5, cyto_nucl: 10, nucl: 3.5, plas: 2, mito: 2				NT	srr (uncharacterized protein LOC113057846)	XP_026081178.1
KAKILQERGSRM	A0A2R8QHP7 Q0P490	0.0022	Targeted	8.253	-0.903	-7.214	0.136	Potassium channel tetramerization domain-containing 2	kctd2	No	cyto_nucl: 19.5, nucl: 17, cyto: 14, golg: 1 (A0A2R8QHP7) cyto_nucl: 18.5, nucl: 16, cyto: 13, extr: 1, lyso: 1, golg: 1 (Q0P490)	SRM (Targeted)	KCTD2		SRM	kctd2	XP_026132123.1
DWSKRNELFSNL	A0A2R8Q534 Q6P2U7	0.00055	Targeted	9.594	-0.562	-3.799	5.233	Na(+)/H(+) exchange regulatory cofactor NHE-RF	slc9a3r1a	No	cyto: 17.5, cyto_nucl: 14.5, nucl: 8.5, mito: 5, extr: 1(A0A2R8Q534) cyto: 19, cyto_nucl: 16, nucl: 9, mito: 2, extr: 1, golg: 1 (Q6P2U7)	NT	STMN2		SNL	LOC113064169 (Na(+)/H(+) exchange regulatory cofactor NHE-RF1-like)	XP_026090569.1
LSVKDRRSGSRL	R4GEN9	0.0014	Targeted	8.425	-0.118	-6.451	1.857	A kinase (PRKA) anchor protein 8-like	akap8l	No	nucl: 10, mito: 10, cyto_nucl: 9.5, extr: 6, cyto: 5, pero: 1	NT	AKAP8L		NT	akap8l	XP_026102979.1
EVSFKPLPSSHL	F1QTR2	2.3e-05	Targeted	16.992	-0.827	-2.734	13.432	Lipase, member Ib	lipib	No	plas: 28, cyto_nucl: 2, nucl: 1.5, cyto: 1.5, golg: 1	NT	LIPI		NT	lipib	XP_026057119.1
SAKSNRLPLSRI	A0A140LGA7	0.0021	Targeted	3.792	0	-3.341	0.451	Si:dkey-201i6.8	si:dkey-201i6.8	No	nucl: 22.5, cyto_nucl: 14.5, cyto: 3.5, mito: 3, pero: 2, golg: 1
GMPTEPINIHKL	F1R3I1	0.0011	Targeted	4.691	-0.003	-1.797	2.891	Contactin 3a, tandem duplicate 2	cntn3a.2	No	mito: 20, cyto: 5, plas: 4, nucl: 2, extr: 1	NT	FABP7		NT	LOC113078017 (contactin-3-like)	XP_026106082.1
EHLYGSSVKAKL	Q5RH34 A5PMN5	1e-05	Targeted	16.447	-0.567	-0.864	15.016	Acyl-CoA thioesterase 17	acot17	No	cyto: 18, cyto_nucl: 13.8333, cyto_mito: 10.3333, nucl: 8.5, pero: 3, mito: 1.5, extr: 1 (Q5RH34) mito: 20.5, mito_pero: 11.5, cyto: 6.5, cyto_nucl: 5, nucl: 2.5, pero: 1.5, plas: 1 (A5PMN5 )	SKV (Targeted)	peroxisomal long-chain acyl-coA thioesterase*	AAF97985.1	AKL	LOC113061318 (acyl-coenzyme A thioesterase 4-like)*	XP_026086173.1
EHLYGSNVKAKL	Q1LYJ1	1.1e-05	Targeted	16.291	-0.379	-0.966	14.946	Acyl-CoA thioesterase 17	acot17	No	mito: 19.5, mito_pero: 11, cyto: 6.5, cyto_nucl: 5.5, nucl: 3.5, pero: 1.5, plas: 1	SKV (Targeted)	peroxisomal long-chain acyl-coA thioesterase*	AAF97985.1	AKL	LOC113061318 (acyl-coenzyme A thioesterase 4-like)*	XP_026086173.1
RLQDVVSERASL	F8W2I3 F1QY31	0.0018	Targeted	7.543	-3.147	-3.348	1.047	Retinoblastoma-like 1 (p107)	rbl1	No	nucl: 14, extr: 7, cyto: 7, pero: 4 (F8W2I3) plas: 15, nucl: 15, cyto: 2 (F1QY31)	NT	RBL1		ASL	rbl1	XP_026121741.1
MCSRDARTKSRI	A0A0R4IB83	0.0016	Targeted	3.319	0	-1.921	1.399	Olfactomedin 1a	olfm1a	No	extr: 23, nucl: 5, plas: 4	NT	OLFM1		NT	olfm1a	XP_026068032.1
RAPHHFGPFSKL	F1R9V1	0.0001	Targeted	11.632	-0.523	-1.126	9.983	Tubulin tyrosine ligase	ttl	No	cyto: 15, cyto_nucl: 13, nucl: 9, plas: 3, mito: 2, lyso: 1, cysk: 1, golg: 1	NT	TTL		NT	LOC113057189 (tubulin--tyrosine ligase-like)	XP_026080149.1
LMLDKQTLSSKI	E9QIC1	0.0013	Targeted	6.519	-2.918	-1.42	2.181	CDC5 cell division cycle 5-like (S. pombe)	cdc5l	No	nucl: 32	SKF (Targeted)	CDC5L		metazoa: NT, general: QKI (Twilight zone)	cdc5l	XP_026085815.1
VQLEQLRPFSHL	Q5VSI7	0.00023	Targeted	13.712	-0.426	-5.407	7.88	RALBP1-associated Eps domain-containing 1	reps1	No	nucl: 28, cyto_nucl: 16.5, cyto: 3, pero: 1	SHL (Targeted)	REPS1		SHL	reps1	XP_026146028.1
GETGHLSFSCRL	A0A2R8Q7K4	0.00012	Targeted	12.017	-0.349	-2.163	9.505	Uncharacterized protein	N/A	No	N/A				NT	LOC113055106 (calcium/calmodulin-dependent protein kinase II inhibitor 2-like)	XP_026076880.1
SKMKRSASLAKL	A0A0R4IAC0	0.00058	Targeted	8.888	0	-3.838	5.05	Slingshot protein phosphatase 2b	ssh2b	No	nucl: 25, cyto_nucl: 17, cyto: 7	NT	SSH2		metazoa: NT, general: HTM (Twilight zone)	ssh2b	XP_026051535.1
QCGKSFSQSSHL	E9QIA7	0.0014	Targeted	9.245	0	-7.404	1.84	unnamed protein product	si:ch211-209j12.3	No	nucl: 31, cyto_nucl: 17				NT	LOC113066609 (gastrula zinc finger protein XlCGF8.2DB-like)	XP_026094328.1
PENAMTVQTCKL	A0A0G2KJ00	0.00018	Targeted	12.907	-2.353	-2.02	8.534	Malic_M domain-containing protein	N/A	No	cyto: 15, mito: 14.5, E.R._mito: 8, pero: 2				CKL	me1	XP_026139630.1
RHHLSRHMTSHM	A0A0R4IHV9	0.0015	Targeted	14.106	-1.593	-10.829	1.684	Si:dkeyp-41f9.4	si:dkeyp-41f9.4	No	nucl: 32
NQVQFRQLMSHL	A0A2R8Q236	0.0013	Targeted	13.812	-7.265	-4.341	2.206	EF-hand and coiled-coil domain-containing 1	efcc1	No	cyto: 19, cyto_nucl: 17.5, nucl: 10, plas: 1, mito: 1, pero: 1	NT	EFCC1		NT	efcc1	XP_026131383.1
PNNHQNARKSRL	E9QJL3	0.00016	Targeted	11.229	0	-2.476	8.753	Si:dkey-57k2.7	si:dkey-57k2.7	No	nucl: 20.5, cyto_nucl: 12.5, extr: 7, cyto: 3.5, golg: 1
LILSAHKPHCKL	F1QJU5	0.00017	Targeted	13.669	-2.075	-2.856	8.738	Si:ch211-153j24.3	Si:ch211-153j24.3	No	nucl: 32	NT	FOS	NP_005243.1	NT	LOC113120646 (proto-oncogene c-Fos-like)	XP_026146386.1
GIDNICELAARL	A0A0J9YJ33	0.00081	Targeted	6.622	-1.934	-0.763	3.925	Nuclear receptor subfamily 2, group F, member 6b	nr2f6b	No	nucl: 32	NT	NR2F6		NT	LOC113111250 (nuclear receptor subfamily 2 group F member 6-like)	XP_026131637.1
YREVISDICHRM	A0A0R4IIV0	0.0014	Targeted	4.611	-2.192	-0.45	1.968	Farnesyl-diphosphate farnesyltransferase 1	fdft1	No	mito: 12, extr: 10, nucl: 5, cyto_pero: 4, cyto: 3.5	NT	FDFT1		NT	LOC113073347 (squalene synthase-like)	XP_026102056.1
SLGPGGPVSCRL	U3JAQ4	7.9e-06	Targeted	16.19	-0.238	-0.409	15.544	RNA-binding motif protein 25b	rbm25b	No	extr: 17, cyto_nucl: 6.5, cyto: 5.5, mito: 5, nucl: 4.5	NT	RBM25		NT	LOC113068542 (RNA-binding protein 25-like)	XP_026097063.1
EGYEPTEGASKL	B8A5J2	0.0012	Targeted	11.397	0	-8.957	2.44	Cytochrome c oxidase assembly factor 6	coa6	No	extr: 27, nucl: 2, cyto: 2, mito: 1	NT	COA6		SKL	LOC113064404 (cytochrome c oxidase assembly factor 6 homolog)	XP_026090993.1
EVSFKPLPSSHL	A0A2R8QDS1	2.3e-05	Targeted	16.992	-0.827	-2.734	13.432	Lipase domain-containing protein	lipib	No	plas: 14, extr: 8, cyto_nucl: 3.5, nucl: 3, lyso: 3, cyto: 2, mito: 2	NT	lipase member H precursor		NT	lipib	XP_026057119.1
GPRAGRLVRANV	E7FEM3	0.0018	Targeted	1.933	-0.167	-0.808	0.958	Si:ch211-117k10.3	si:ch211-117k10.3	No	nucl: 32				ANV	LOC113055504 (Krueppel-like factor 15)	XP_026077652.1
YEDVHNTLLNRL	Q7ZW81	0.0012	Targeted	4.019	-0.29	-1.173	2.556	Mibp protein	mibp	No	mito: 19, cyto: 6.5, cyto_nucl: 5.5, pero: 3, extr: 2	NT	nicotinamide riboside kinase 2		NT NRL	muscle-specific beta 1 integrin binding protein 2, partial LOC113039360 nicotinamide riboside kinase 2-like	AGO58904.1 XP_026053048.1
LKGGFTPAPPKL	A0A2R8RN23	0.00022	Targeted	10.5	-0.508	-2.051	7.941	APC membrane recruitment protein 1	amer1	No	nucl: 22, cyto_nucl: 15.5, cyto: 7, plas: 2, extr: 1	NT	AMER1		PKL	amer1	XP_026066553.1
KYNHFSKKTSKL	A8E5P7	0.0012	Targeted	9.904	-1.292	-6.091	2.52	related to phytanoyl-CoA dioxygenase	zgc:174917	No	cyto: 21.5, cyto_nucl: 14, nucl: 3.5, mito: 3, extr: 2, E.R.: 1, lyso: 1				SKL	LOC113114447 (probable alpha-ketoglutarate-dependent hypophosphite dioxygenase)	XP_026137164.1
KFAGKDFRHPKL	Q6TH14	0.0012	Targeted	4.119	-0.385	-1.344	2.39	Enolase 1, (Alpha)	eno3	No	cyto: 27.5, cyto_pero: 14.5, mito: 2, nucl: 1, cysk: 1	NT	HTR1E		NT	LOC113068400 (alpha-enolase)	XP_026096958.1
NVYSAAQLFSQL	X1WDU0	0.00049	Targeted	9.856	-0.949	-3.355	5.553	Si:ch211-282b22.1	rbis	No	nucl: 29, mito: 2, extr: 1	ALL (Twilight zone)	ribosomal biogenesis factor	NP_001093140.1	SQL	rbis	XP_026114323.1
IDPGSRLKICRL	B0S6R8	9e-05	Targeted	11.694	0	-1.38	10.314	FinTRIM family, member 24	ftr24	No	nucl: 26, cyto_nucl: 17, cyto: 6	NT	E3 ubiquitin-protein ligase TRIM47		NT	LOC113113786 (tripartite motif-containing protein 16-like protein)	XP_026136057.1
GIYGSPQDIARM	F1Q5K3	0.0016	Targeted	6.636	0	-5.23	1.405	Sarcosine dehydrogenase	sardh	No	mito: 18.5, cyto: 10.5, mito_pero: 10, cyto_nucl: 7, nucl: 2.5	NT	SARDH		NT	LOC113109661 (sarcosine dehydrogenase, mitochondrial-like)	XP_026129152.1
LAATDHNPRSML	Q5SPG8	0.00061	Targeted	8.792	-0.011	-3.899		Acyl-CoA thioesterase 20	acot20	No	mito: 23.5, cyto_mito: 16.8333, E.R._mito: 12.6667, cyto: 8	NT	peroxisomal long-chain acyl-coA thioesterase*	similar to ACOT1-6	SKL	acyl-coenzyme A thioesterase 5-like	XP_026089035
DFENRDRYYANL	A4IGF3	0.0145	Twilight zone	0.919	-0.693	-9.603	-9.376	Mitochondrial inner membrane protease ATP23 homolog	atp23	No	extr: 17, cyto: 10, nucl: 4, lyso: 1	NT	ATP23		ANL (Twilight zone)	LOC113064773 (mitochondrial inner membrane protease ATP23 homolog)	XP_026091477.1
LDSLNLPPIPQL	A0JML8 B0UXP8	0.0051	Twilight zone	2.94	-0.697	-5.787	-3.544	DALR anticodon-binding domain-containing protein 3	dalrd3	No	cyto_nucl: 16, cyto: 15.5, nucl: 11.5, plas: 3, pero: 1, golg: 1	NT	DALRD3		PQL (Twilight zone)	dalrd3	XP_026125418.1
FATGKYMAGCSL	E7FBF7 K7DXX1 A0A0R4IA99	0.006	Twilight zone	4.71	-2.997	-6.108	-4.395	F-BAR domain only protein 1	fcho1	No	nucl: 13.5, cyto_nucl: 13.5, cyto: 12.5, golg: 4, extr: 2 (E7FBF7) cyto: 16.5, cyto_nucl: 13.5, nucl: 9.5, golg: 4, extr: 2 (K7DXX1) nucl: 17.5, cyto_nucl: 13, cyto: 7.5, golg: 3, extr: 2, mito: 1, cysk: 1 (A0A0R4IA99)	NT	FCHO1		CSL (Twilight zone)	LOC113107250 (F-BAR domain only protein 1-like)	XP_026125404.1
LMQFINGWRPKM	Q7ZVU1	0.0055	Twilight zone	9.37	-12.981	-0.364	-3.975	GRB2-associated and regulator of MAPK protein 1	garem1	No	nucl: 24, cyto_nucl: 16.5, cyto: 7, extr: 1	NT	TES		PKM (Twilight zone)	garem	XP_026123615.1
DLQEESKIKPSL	Q9YHZ5	0.0031	Twilight zone	0.511	-0.11	-1.705	-1.303	Serine/threonine-protein kinase pim-2	pim2	No	cyto: 22.5, cyto_nucl: 12.5, pero: 4, mito: 3, nucl: 1.5, extr: 1	NT	PIM2		PSL	pim2	XP_026124909.1
KKRGKKNACALL	Q6NUX8	0.014	Twilight zone	0.692	-0.162	-9.683	-9.153	Rho-related GTP-binding protein RhoA-A	rhoaa	No	cyto: 12, mito: 10, extr: 4, nucl: 4, plas: 2	NT	RHOA		NT	LOC113093569 (rho-related GTP-binding protein RhoA-A)	XP_026115044.1
TNADALKMKSHF	Q7ZW63	0.0098	Twilight zone	3.787	0	-10.803	-7.016	Kinetochore protein Nuf2	nuf2	No	cyto: 16, nucl: 12, pero: 2, extr: 1, E.R.: 1	NT	NUF2		SHF (Twilight zone)	nuf2	XP_026096514.1
LLKQLQDLQSSM	E9QBK4	0.0049	Twilight zone	2.474	-2.697	-3.19	-3.412	Kinetochore protein Nuf2	nuf2	No	cyto: 27.5, cyto_nucl: 15, nucl: 1.5, extr: 1, mito: 1, cysk: 1	NT	NUF2		SHF (Twilight zone)	nuf2	XP_026096514.1
NQSRASGPPPSL	P22574 Q0D251	0.0042	Twilight zone	5.262	0	-7.908	-2.645	Homeobox protein Hox-B4a	hoxb4a	No	nucl: 31.5, cyto_nucl: 16.5 (P22574) nucl: 31, cyto_nucl: 17 (Q0D251)	NT	HOXB4		PSL (Twilight zone)	LOC113046728 (homeobox protein Hox-B4a)	XP_026063438.1
KKGGLKDFLSSL	Q1LUS5	0.0061	Twilight zone	0.904	-0.051	-5.342	-4.489	PF0711 protein C18orf21 homolog	si:dkey-184p18.2	No	nucl: 26, cyto: 3, extr: 1, mito: 1, golg: 1	NT	IGLV3-12		SSL (Twilight zone)	c19h18orf21	XP_026144719.1
SMRLNVAKMPKL	E9QIN8	0.0037	Twilight zone	3.575	-2.69	-2.94	-2.055	Kelch-like protein 41a	klhl41a	No	cyto: 23.5, cyto_nucl: 16, nucl: 7.5, mito: 1	SKL (Targeted)	KLHL41		PKL	klhl41a	XP_026073240.1
RAFLQTRLQPRI	Q1LUA6	0.0154	Twilight zone	-1.733	-7.157	-0.872	-9.762	Triple functional domain protein	trio	No	nucl: 22, cyto_nucl: 15.5, cyto: 5, cysk: 3, extr: 2	PRV (Twilight zone)	TRIO		PRI (Twilight zone)	LOC113119347 (triple functional domain protein-like) isoform X1 isoform X2 isoform X3 isoform X4 isoform X5 isoform X6 isoform X7	XP_026144542.1 XP_026144543.1 XP_026144544.1 XP_026144545.1 XP_026144546.1 XP_026144547.1 XP_026144548.1	isoform X8
SGLNRMIEEGKL	Q1ECV8	0.0085	Twilight zone	1.385	-3.21	-4.401	-6.226	Tumor necrosis factor, alpha-induced protein 8-like protein 2 A	tnfaip8l2a	No	cyto: 11.5, cyto_nucl: 10, mito: 9, nucl: 7.5, extr: 2, golg: 2	GKL ( Twilight zone)	TNFAIP8L2		GKL (Twilight zone)	LOC113062531 (tumor necrosis factor, alpha-induced protein 8-like protein 2 A)	XP_026088228.1
EGDVIKRIYGSL	A3KQQ9 A0A2R8QF03	0.015	Twilight zone	-5.149	-0.169	-4.256	-9.575	Secretogranin-3	scg3	No	extr: 16, E.R.: 9, plas: 3, mito: 3, pero: 1 (A3KQQ9) extr: 15, E.R.: 11, plas: 3, mito: 2, pero: 1 (A0A2R8QF03)	SSL ( Targeted)	SCG3		GSL (Twilight zone)	LOC113118573 (secretogranin-3)	XP_026143633.1
HTPLRPGEHHHL	A0A0R4IA11	0.0078	Twilight zone	5.287	0	-11.065	-5.778	Ankyrin repeat and SOCS box-containing 2b	asb2b	No	cyto_nucl: 11.5, cyto: 10.5, nucl: 9.5, mito: 9, E.R.: 2, plas: 1	NT	ASB2		metazoa: NT, general: QQL (Twilight zone)	asb2b	XP_026085097.1
TRLEFSSIHGKI	A0A2R8RNK9	0.0128	Twilight zone	-3.862	-1.574	-3.138	-8.574	Novel immune-type receptor 8	nitr8	No	cyto: 19.5, cyto_nucl: 11.5, mito: 8, nucl: 2.5, plas: 1, extr: 1	NT	Chain L, Anti-il12 Anti-il18 Dfab Light Chain
SSNLQREPSPKF	A0A2R8QBY4	0.0098	Twilight zone	0.222	0	-7.253	-7.031	Uncharacterized protein	N/A	No	nucl: 21.5, cyto_nucl: 15.3333, cyto: 8, cyto_mito: 4.83333, pero: 1, golg: 1
CPEKISLWNNKI	Q5RHH6	0.01	Twilight zone	-1.642	-1.791	-3.671	-7.104	Neuron navigator 3	nav3	No	nucl: 12, mito: 11.5, cyto_nucl: 9, E.R._mito: 6.5, extr: 4, cyto: 4	NT	NAV3		NT	LOC113062168 (neuron navigator 3)	XP_026087590.1
QQQRYRPLEPSL	X1WHE7	0.0122	Twilight zone	2.032	-0.898	-9.436	-8.302	Spermatogenesis-associated 17	spata17	No	nucl: 14.5, cyto_nucl: 12, mito: 9, cyto: 8.5	NT	SPATA17		NT	spata17	XP_026141924.1
SETEHQTKRSKV	F1QKU6	0.0038	Twilight zone	2.923	0	-5.064	-2.141	Cyclin-dependent kinase 10	cdk10	No	cyto: 24.5, cyto_nucl: 16, nucl: 6.5, plas: 1	NT	DNAH9		SKV (Twilight zone)	cdk10	XP_026095257.1
PSHGGTPLHSSV	F8W292 F1QTP6	0.0061	Twilight zone	-3.995	-0.015	-0.449	-4.458	Myotubularin-related protein 1a	mtmr1a	No	nucl: 21, cyto: 8, plas: 2, golg: 1	NT	MTMR1		NT	LOC113052077 (myotubularin-related protein 2-like)	XP_026072151.1
NCIPVDSATHNL	F1QUM9	0.0054	Twilight zone	6.705	-0.723	-9.792	-3.809	Si:dkey-66i24.8	si:dkey-66i24.8	No	nucl: 32	NT	zinc finger protein 567		NT	si:dkey-66i24.8 (gastrula zinc finger protein XlCGF57.1-like)	XP_026062937.1
KASHHDSGRSQL	A0A0R4IPW0 A0A0R4IBS3 A0A0R4IY33 A0A2R8QER9	0.0039	Twilight zone	8.798	0	-11.094	-2.297	Target of myb1 membrane-trafficking protein	tom1	No	nucl: 21, mito: 5, cyto: 3, extr: 1, golg: 1, cysk_plas: 1 (A0A0R4IPW0) nucl: 22.5, cyto_nucl: 13.5, cyto: 3.5, mito: 3, extr: 1, golg: 1, cysk_plas: 1 (A0A0R4IBS3) nucl: 18, cyto_nucl: 14, cyto: 8, extr: 3, golg: 2, cysk: 1 (A0A0R4IY33) nucl: 18.5, cyto_nucl: 13.5, cyto: 7.5, extr: 3, golg: 2, cysk: 1 (A0A2R8QER9)	NT	TOM1		SQL	LOC113046797 (target of Myb protein 1-like)	XP_026063582.1
ASFGRTAVTGRV	A0A0R4IAV9 A0A2R8QU64 F1Q595 A0A2R8QLX4	0.0138	Twilight zone	-8.324	-0.617	-0.109	-9.05	SUN domain-containing ossification factor	suco	No	plas: 20.5, extr_plas: 15.5, extr: 5.5, E.R.: 3, E.R._golg: 3, pero: 1, lyso: 1 (A0A0R4IAV9) plas: 19.5, extr_plas: 15, extr: 5.5, E.R.: 4, E.R._golg: 3.5, pero: 1, lyso: 1 (A0A2R8QU64) plas: 19.5, extr_plas: 15.5, extr: 6.5, E.R.: 3, E.R._golg: 3, pero: 1, lyso: 1 (F1Q595) plas: 20.5, extr_plas: 15, extr: 4.5, E.R.: 4, E.R._golg: 3.5, pero: 1, lyso: 1 (A0A2R8QLX4)	NT	C1orf9		GRV (Twilight zone)	LOC113063379 (SUN domain-containing ossification factor-like) isoform X1 isoform X2 isoform X3	XP_026089500.1 XP_026089502.1 XP_026089503.1	isoform X4: NT
RYKAENPTLASL	A0A2R8QKM9	0.0152	Twilight zone	2.221	-0.015	-11.893	-9.686	Glucosaminyl (N-acetyl) transferase 3, mucin type	gcnt3	No	E.R._mito: 10, mito: 9.5, pero: 6, nucl: 5, cyto: 4, golg: 2, plas: 1, extr: 1	NT	GCNT3		NT	LOC113066459 (beta-1,3-galactosyl-O-glycosyl-glycoprotein beta-1,6-N-acetylglucosaminyltransferase 3-like)	XP_026094130.1
GLTDTSNPMGHL	A0A1L1QZS2 A0A1L1QZF4 A0A1L1QZA0 A0A0R4IBL7 E9QDA6 A0A1L1QZH9 A0A1L1QZR8 Q6NSM7	0.0118	Twilight zone	0.428	0	-8.534	-8.106	Transcription factor 12	tcf12	No	nucl: 31.5, cyto_nucl: 16.5 (A0A1L1QZS2A0A1L1QZF4, Q6NSM7) nucl: 32 (A0A1L1QZA0, A0A0R4IBL7, E9QDA6, A0A1L1QZH9)	NT	TCF12		GHL (Twilight zone)	LOC113106301 (transcription factor 12-like)	XP_026123845.1
KEALTFFNSSRL	Q5RHU6	0.0057	Twilight zone	5.109	-7.58	-1.653	-4.124	Coiled-coil domain-containing 87	ccdc87	No	cyto_nucl: 12, nucl: 11.5, cyto: 7.5, extr: 7, mito: 4, golg: 2	NT	CCDC87		NT	ccdc87	XP_026100295.1
SSLVNSDLQNRI	A0A0G2L9N7	0.0122	Twilight zone	-6.633	-0.128	-1.523	-8.285	Zinc finger protein 1085	znf1085	No	nucl: 30.5, cyto_nucl: 16.5, cyto: 1.5	NT	zinc finger protein 595
LCDLFDVPVANL	A0A2R8Q893 A0A0R4ICD5 A0A2R8QLN2	0.0041	Twilight zone	10.312	-7.666	-5.159	-2.513	E2F transcription factor 4	e2f4	No	nucl: 21.5, cyto_nucl: 14, cyto: 5.5, mito: 4, extr: 1 (A0A2R8Q893, A0A2R8QLN2) nucl: 17.5, cyto_nucl: 13.5, cyto: 8.5, extr: 3, golg: 2, E.R.: 1 (A0A0R4ICD5)	NT	E2F4		ANL (Twilight zone)	e2f4	XP_026094504.1
VLFYECATSSRM	F1RDC7	0.0087	Twilight zone	4.476	-10.152	-0.676	-6.351	Ubiquitin carboxyl-terminal hydrolase usp2b	usp2b	No	cyto: 14.5, cyto_nucl: 13.5, nucl: 11.5, extr: 3, mito: 2, golg: 1	SRM (Targeted)	ubiquitin carboxyl-terminal hydrolase 2	NP_741994.1	SRM (Twilight zone)	LOC113049720 (ubiquitin carboxyl-terminal hydrolase 2-like) isoform X1 isoform X2	XP_026068102.1 XP_026068104.1	isoform X2: NT
FFTLARDIMARL	A0A0R4IQQ8	0.0063	Twilight zone	5.554	-9.356	-0.846	-4.649	Multiple EGF-like-domains 8	megf8	No	cyto: 18.5, mito: 12, cyto_nucl: 10.8333, cyto_plas: 10.1667	NT	MEGF8		NT	megf8	XP_026140703.1
IYEHCLSQICSL	F8W413	0.012	Twilight zone	5.133	-2.73	-10.606	-8.203	GLIS family zinc finger	glis1a	No	nucl: 32	NT	GLIS1		CSL (Twilight zone)	LOC113045943 (zinc finger protein GLIS1-like)	XP_026062508.1
AIIWDPFRHSKL	X1WH82	0.0061	Twilight zone	10.135	-14.44	-0.181	-4.486	WD and tetratricopeptide repeats 1	wdtc1	No	extr: 29, cyto_nucl: 2, nucl: 1.5, cyto: 1.5	NT	WDTC1		NT	wdtc1	XP_026139180.1
KTKHNHDPSAKV	I3IS38 F1QTI2	0.004	Twilight zone	3.26	-0.005	-5.678	-2.423	T-complex-associated-testis-expressed 1	tcte1	No	plas: 11, nucl: 6, cyto: 5, mito: 5, extr: 3, pero: 1, lyso: 1 (I3IS38) plas: 13.5, cyto: 11.5, cyto_nucl: 9, extr_plas: 8, nucl: 3.5, golg: 2, extr: 1.5 (F1QTI2)	NT	TCTE1		NT	tcte1	XP_026146269.1
GKRRNPYHYCNL	A0A0R4IJ39	0.0078	Twilight zone	4.89	-0.164	-10.481	-5.755	Complement 4B (Chido blood group)	c4b	No	cyto: 16.5, cyto_nucl: 12.5, extr: 10, nucl: 5.5	NT	C4B		metazoa: NT, general: CTM (Twilight zone)	c4b	XP_026140164.1
QSLNIVPLKAKM	A5WVN0 A0A2R8RTE5	0.0026	Twilight zone	14.199	-14.384	-0.294	-0.479	Si:dkey-5i3.5	si:dkey-5i3.5	No	extr: 13, mito: 10, cyto_nucl: 4, nucl: 3, cyto: 3, pero: 3 (A5WVN0) mito: 19.5, mito_pero: 12, cyto_nucl: 5, extr: 4, pero: 3.5 (A0A2R8RTE5)				AKM	LOC113073059 (transmembrane protein 53-like)	XP_026101724.1
TCSHCDKRFSQL	X1WBA2	0.0095	Twilight zone	6.176	0	-13.04	-6.864	zinc finger protein 436	zgc:174268	No	nucl: 31.5, cyto_nucl: 16.5	NT	zinc finger protein 250		metazoa: NT, general: AAL (Twilight zone)	LOC113096975 (zinc finger protein 501-like) isoform X5	XP_026117986.1	isoform X1,2,3,4: NT
FREQELASDGKM	F1QJ54	0.0105	Twilight zone	-7.135	-0.122	-0.172	-7.429	Mitogen-activated protein kinase 8 interacting protein 1	N/A	No	nucl: 22, cyto: 9, cysk_plas: 1	NT	MAPK8IP1		NT	mapk8ip1b	XP_026071521.1
VQSVDIAAFNKI	A0A0R4IA30	0.014	Twilight zone	-3.264	-0.754	-5.141	-9.16	Eukaryotic translation elongation factor 1 delta a (guanine nucleotide exchange protein)	eef1da	No	cyto: 23.5, cyto_nucl: 17.5, nucl: 6.5, extr: 1, mito: 1	NKI (Twilight zone)	EEF1D		NKI (Twilight zone)	LOC113096955 (elongation factor 1-delta-like)	XP_026117957.1
SFTTKASLMNHM	H0WEU7	0.0057	Twilight zone	0.439	-0.499	-4.051	-4.111	Si:dkey-247i3.1	si:dkey-247i3.1	No	nucl: 31.5, cyto_nucl: 16.5	NT	zinc finger protein 32
DLRAVEYTRNKL	F1RC92	0.0024	Twilight zone	2.242	-0.446	-1.921	-0.125	Cilia and flagella-associated protein 45	cfap45	No	mito: 16, cyto: 11, pero: 3, nucl: 2	NT	CFAP45		NT	cfap45	XP_026086818.1
NPIVSAPKLPKI	B8A682	0.0109	Twilight zone	-1.825	0	-5.8	-7.625	Zinc finger, AN1-type domain 4	zfand4	No	nucl: 24, cyto: 7, golg: 1	NT	RIMBP2		PKI (Twilight zone)	LOC113112943 (AN1-type zinc finger protein 4-like)	XP_026134677.1
KSEYQIYLYPKL	A0A2R8QQH8	0.0121	Twilight zone	1.904	-8.624	-1.55	-8.269	Uncharacterized protein	N/A	No	cyto: 21, cyto_nucl: 14.5, nucl: 4, mito: 3, extr: 2, pero: 1, golg: 1	NT	RABL6	NP_078994.3	NT	LOC113073251 (rab-like protein 6)	XP_026101928.1
ELDHALTDMSSL	A0A286Y9C2	0.0124	Twilight zone	1.546	-0.063	-9.88	-8.397	Tropomyosin 4b	tpm4b	No	cyto: 26, extr: 3, pero: 2, nucl: 1	NT	HEL-S-108		metazoa: NT, general: NSL (Twilight zone)	tpm4b	XP_026061298.1
EKRCPKLVYGNL	F8W316	0.0063	Twilight zone	-2.565	-0.388	-1.639	-4.592	Glutathione reductase	gsr	No	mito: 16, extr: 14, nucl: 1.5, cyto_nucl: 1.5	NT	HEL-75		NT	LOC113114128 (glutathione reductase-like)	XP_026136681.1
KSRSCHDLSALM	A0A2R8QLU3 B0R168	0.0079	Twilight zone	-1.136	0	-4.697	-5.834	RAS (RAD and GEM)-like GTP-binding 2	rem2	No	nucl: 11.5, cyto_nucl: 11.1667, mito: 8, cyto: 5.5, cyto_pero: 4.66667, extr: 4, golg: 1, cysk_plas: 1	NT	REM2		ALM (Twilight zone)	LOC113111043 (GTP-binding protein REM 2-like)	XP_026131208.1
LLSTAETPLCLL	A0A0R4ITU0	0.0147	Twilight zone	2.677	-0.053	-12.092	-9.468	Asparaginyl-tRNA synthetase 2, mitochondrial	nars2	No	cyto: 21, cyto_nucl: 12.5, mito: 5, extr: 4, nucl: 2	NT	NARS2		metazoa: NT, general: CLL (Twilight zone)	nars2	XP_026138550.1	isoform X2: NT
TNAGKSSLLNLL	A0A0R4IP96	0.0154	Twilight zone	-4.404	0	-5.33	-9.734	tRNA modification GTPase GTPBP3, mitochondrial	gtpbp3	No	mito: 15, extr: 8, cyto_nucl: 4.16667, cyto: 3.5, cyto_pero: 3.5, plas: 1, E.R.: 1, golg: 1	NT	GTPBP3
LSDLINNVKNSL	F1RA38 F1Q636	0.0033	Twilight zone	1.382	-1.961	-1.021	-1.601	BUB1 mitotic checkpoint serine/threonine kinase Ba	bub1ba	No	cyto: 12, cyto_nucl: 12, nucl: 10, plas: 4, mito: 2, golg: 2, extr: 1, pero: 1	NT	CIDEA		NT	bub1ba	XP_026115607.1
EMEEFEGLLSSI	A0A286Y960 F1QLX8 B3DGV1	0.0084	Twilight zone	-2.501	-0.145	-3.48	-6.126	Signal transducer and activator of transcription stat6	stat6	No	cysk: 21, cyto: 10, extr: 1 (A0A286Y960) mito: 26, extr: 4, pero: 2 (F1QLX8) cysk: 20, cyto: 11, extr: 1 (B3DGV1)	NT	STAT6		NT	stat6	XP_026099679.1
VRSIRRYRSSQL	X1WGV0	0.0064	Twilight zone	8.83	-5.304	-8.235	-4.709	Rap guanine nucleotide exchange factor (GEF)-like 1	rapgefl1	No	mito: 13.5, cyto_mito: 11.3333, nucl: 10.5, cyto_nucl: 9.83333, cyto: 8	NT	RAPGEFL1		NT	rapgefl1	XP_026063411.1
QCGKNFYCSSHL	U3JAF5	0.0024	Twilight zone	9.559	-1.928	-7.724	-0.093	Zinc finger protein 975	znf975	No	nucl: 31, cyto: 1	NT	zinc finger protein 879
KSFGDTKFIPNL	E9QGM5	0.0071	Twilight zone	0.511	-0.171	-5.612	-5.272	Dipeptidyl-peptidase 3	dpp3	No	cyto: 24, cyto_nucl: 17, nucl: 6, extr: 1, mito: 1	NT	DPP3		NT	LOC113038500 (dipeptidyl peptidase 3-like)	XP_026051758.1
IDANYSKAYGRM	F1QMG8	0.0107	Twilight zone	-5.315	0	-2.199	-7.514	Small glutamine-rich tetratricopeptide repeat (TPR)-containing, alpha	sgta	No	cyto: 14.5, cyto_nucl: 13, nucl: 8.5, extr: 5, mito: 4	NT	SGTA		NT	LOC113110964 (small glutamine-rich tetratricopeptide repeat-containing protein alpha-like)	XP_026131082.1
SQEFHNKYTHSL	F1QMA8	0.0129	Twilight zone	0.982	-0.477	-9.151	-8.646	Si:ch211-288g17.4	si:ch211-288g17.4	No	extr: 22, mito: 6, cyto: 3, E.R.: 1
QDLKGRAVHSSF	A0A0J9YJ49	0.0083	Twilight zone	-5.817	0	-0.26	-6.078	Carbonic anhydrase	ca5a	No	cyto_nucl: 15.5, cyto: 13.5, nucl: 10.5, mito: 5, extr: 3	NT	CA5A		NT	LOC113066780 (carbonic anhydrase 5B, mitochondrial-like)	XP_026094586.1
EQAVGSMLGGQL	E7FC48	0.0034	Twilight zone	0.411	-0.404	-1.621	-1.613	Si:ch211-168d23.3	si:ch211-168d23.3	No	nucl: 24.5, cyto_nucl: 18.5, cyto: 7.5	NT	BICRA	NP_056526.3	NT	LOC113116973 (BRD4-interacting chromatin-remodeling complex-associated protein-like)	XP_026141073.1
RPRPIPRKVSQL	A0A0R4IEH3 E9QJL8 A0A286Y8M9 A0A2R8Q962 A0A0R4IT43	0.0067	Twilight zone	5.477	-0.21	-10.196	-4.928	Dedicator of cytokinesis 4b	dock4b	No	plas: 18, E.R.: 10, cyto_nucl: 2, nucl: 1.5, cyto: 1.5, extr: 1 (A0A0R4IEH3) cyto_nucl: 12.3333, cyto: 11.5, nucl: 11, plas: 8, cyto_mito: 7.16667, mito: 1.5 (E9QJL8) nucl: 11.5, cyto_nucl: 11.3333, cyto: 10, cyto_mito: 6.33333, plas: 5, cysk: 3, mito: 1.5, pero: 1 (A0A286Y8M9, A0A0R4IT43) nucl: 12, cyto: 10.5, cyto_mito: 6.5, plas: 4, cysk: 3, mito: 1.5, pero: 1 (A0A2R8Q962)	SQL (Twilight zone)	DOCK4		SQL (Twilight zone)	dock4	XP_026058418.1
TSVDLKSLTSLF	E9QIX2	0.0132	Twilight zone	-5.066	-0.273	-3.456	-8.795	Caspase 3, apoptosis-related cysteine peptidase a	casp3a	No	cyto_nucl: 13.5, cyto: 11.5, extr: 9, nucl: 6.5, mito: 4, pero: 1	NT	CASP3		NT	casp3a	XP_026059640.1
LLFQSTTKLSRL	A0A2R8QJZ3	0.0025	Twilight zone	7.309	-4.271	-3.466	-0.428	Slit homolog 3 (Drosophila)	slit3	No	extr: 32	NT	SLIT3		NT	LOC113057829 (slit homolog 3 protein-like)	XP_026081148.1
PDNEDDSFLCNL	R4GEQ9	0.0029	Twilight zone	6.492	0	-7.54	-1.048	Interferon-induced protein with tetratricopeptide repeats 12	ifit12	No	cyto: 21, cyto_nucl: 14.8333, cyto_mito: 11.3333, nucl: 7.5, plas: 1, extr: 1, pero: 1	NT	IFIT5		metazoa: NT, general: CNI (Twilight zone)	LOC113056208 (interferon-induced protein with tetratricopeptide repeats 1-like) isoform X1	XP_026078592.1	isoform X2: NT
STINDHLDSCLL	A0A0G2L7I0	0.0101	Twilight zone	3.647	-0.005	-10.842	-7.2	SprT-like N-terminal domain	sprtn	No	nucl: 25.5, cyto_nucl: 16.5, cyto: 6.5	NT	C1orf124		NT	sprtn	XP_026147305.1
QTQQDTLPSGSL	E9QEY9	0.0062	Twilight zone	-0.737	0	-3.791	-4.528	Si:dkey-7l6.3	si:dkey-7l6.3	No	nucl: 32				NT	LOC113120053 (B-cell lymphoma 6 protein-like) LOC113120676 (zinc finger protein 287-like) LOC113045393 (zinc finger and SCAN domain-containing protein 12-like)	XP_026145684.1 XP_026146427.1 XP_026061554.1
KDKMSFTEGSNL	X1WF45	0.0036	Twilight zone	6.321	-0.24	-8.037	-1.956	Protein tyrosine phosphatase receptor type Jb, tandem duplicate 2	ptprjb.2	No	cyto: 15, cyto_nucl: 15, nucl: 11, extr: 3, mito: 2, cysk: 1	NT	PTPRJ		NT	LOC113043577 (receptor-type tyrosine-protein phosphatase eta-like) LOC113043576 (receptor-type tyrosine-protein phosphatase eta-like)	XP_026058842.1 XP_026058833.1
MTPRDTSVEGKI	A5WW43	0.0061	Twilight zone	-3.848	0	-0.602	-4.451	Si:ch73-103b9.2	si:ch73-103b9.2	No	cyto: 17, cyto_nucl: 15, nucl: 9, extr: 5, lyso: 1	NT	C16orf46
IGSGRIFNISKI	R4GEW8	0.0116	Twilight zone	-0.591	-1.938	-5.486	-8.016	Si:ch73-94k4.5	si:ch73-94k4.5	No	plas: 27, extr: 2, mito: 2, cyto: 1				NT	LOC113118924 (B-cell receptor CD22-like)	XP_026144039.1
SAADFDISIPHL	F1RB73	0.0121	Twilight zone	2.52	-0.107	-10.646	-8.233	PEAK family member 3	peak3	No	nucl: 15, mito: 12, cyto_nucl: 11, cyto: 5	NT	PEAK3		NT	LOC113039584 (inactive tyrosine-protein kinase PRAG1-like)	XP_026053289.1
DDMIDSSLESSL	F6NSP9	0.007	Twilight zone	5.031	-0.046	-10.176	-5.191	Neuron navigator 2b	nav2b	No	nucl: 29, cyto: 2, mito: 1	NT	NAV2		NT	nav2b	XP_026058097.1
LSAVEKRMDNKI	A0A2R8Q982 A0A2R8Q7W9 A0A0R4ICM6	0.0117	Twilight zone	-3.431	-0.322	-4.298	-8.051	Mitogen-activated protein kinase-binding protein 1	mapkbp1	No	nucl: 15.5, plas: 12, cyto_nucl: 10.5, cyto: 4.5 (A0A2R8Q982, A0A2R8Q7W) nucl: 25, cyto_nucl: 16.5, cyto: 6, mito: 1 (A0A0R4ICM6)	NT	MAPKBP1		NKI (Twilight zone)	mapkbp1	XP_026142279.1
LSKYAFPLSHNL	E9QCN8	0.0047	Twilight zone	6.052	-7.164	-2.035	-3.146	Myotubularin-related protein 1b	mtmr1b	No	cyto: 18, cyto_nucl: 17, nucl: 8, extr: 4, golg: 2	NT	MTMR1		NT	mtmr1b	XP_026090093.1
SHINISLLDGKL	A0A2R8RQK7	0.014	Twilight zone	1.779	-10.859	-0.062	-9.141	LIM domain only 4b	lmo4b	No	nucl: 25, plas: 2, pero: 2, extr: 1, cyto: 1, mito: 1	NT	LMO4		NT	lmo4b	XP_026119494.1
QHKVFSAKRPRV	A0A2R8Q8G6	0.0135	Twilight zone	-6.363	-0.204	-2.346	-8.913	Uncharacterized protein	N/A	No	nucl: 18, cyto: 14
LVTLPQNPFCSM	A0A2R8QFC4	0.0124	Twilight zone	7.629	-0.961	-15.066	-8.398	Si:ch211-13c6.2	si:ch211-13c6.2	No	nucl: 31.5, cyto_nucl: 16.5
EDILRVNLSNSL	F1QSV4 F1RBS0	0.0132	Twilight zone	2.392	-10.113	-1.066	-8.788	Fucose-1-phosphate guanylyltransferase	fpgt	No	cyto: 23.5, cyto_nucl: 16, nucl: 7.5, extr: 1 (F1QSV4) cyto: 18.5, cyto_nucl: 15, nucl: 10.5, extr: 1, mito: 1, golg: 1 (F1RBS0)	NT	Fucose-1-phosphate guanylyltransferase		NT	fpgt	XP_026125106.1
IRDNIGHNSSSL	A0A0R4IK05 A0A0R4ITH7	0.0132	Twilight zone	3.377	-0.041	-12.138	-8.802	Poly (ADP-ribose) glycohydrolase,-like	pargl	No	cyto: 17.5, cyto_nucl: 14, nucl: 7.5, mito: 5, extr: 1, cysk: 1 (A0A0R4IK05) cyto_nucl: 13.5, nucl: 13, cyto: 12, golg: 4, extr: 2, cysk: 1 (A0A0R4ITH7)	NT	Chain A, Poly(ADP-ribose) glycohydrolase		ASL (Twilight zone)	pargl	XP_026076178.1
ERDAQKHSICSL	A0A0R4IDB7	0.0087	Twilight zone	5.955	0	-12.294	-6.34	Non-specific serine/threonine protein kinase	cdc42bpaa	No	nucl: 20, cyto_nucl: 16.5, cyto: 9, cysk: 3	NT	cdc42bpa		NT	cdc42bpaa	XP_026142338.1
SESPGVMPLSLL	A0A1D5NSP4	0.0079	Twilight zone	4.306	0	-10.111	-5.804	HECT and RLD domain-containing E3 ubiquitin protein ligase family member 1	herc1	No	nucl: 25.5, cyto_nucl: 15, cyto: 3.5, plas: 1.5, cysk_plas: 1.5, golg: 1	NT	NPHP1		NT	LOC113049501 (probable E3 ubiquitin-protein ligase HERC1)	XP_026067681.1
PTAWTHVAPPSL	X1WGE3 A0A2R8QB37	0.0138	Twilight zone	3.531	-5.228	-7.38	-9.077	T-box transcription factor Tb	tbxtb	No	nucl: 24, cyto_nucl: 14.5, extr: 3, cyto: 3, cysk: 1, golg: 1 (X1WGE3) mito: 11, nucl: 10.5, cyto_nucl: 9.5, cyto: 7.5, extr: 1, golg: 1, cysk_plas: 1 (A0A2R8QB37)	NT	TBXT		metazoa: NT, general: PSL (Twilight zone)	tbxtb	XP_026080464.1
VEEPYTVREARI	R4GER3	0.0048	Twilight zone	0.509	-0.289	-3.512	-3.292	Clustered mitochondria (cluA/CLU1) homolog a	cluha	No	extr: 16, cyto: 11, nucl: 4, mito: 1	NT	CLUH		NT	LOC113115017 (clustered mitochondria protein homolog)	XP_026137992.1
VRMTSIKGTSSL	E7F3K2	0.0056	Twilight zone	3.677	-0.599	-7.127	-4.049	Uncharacterized protein	LOC100151078	No	cysk: 29, nucl: 2, mito: 1
TAFFHLRNIAKL	A0A2R8QR39	0.0073	Twilight zone	7.025	-8.902	-3.542	-5.419	Reverse transcriptase domain-containing protein	N/A	No	cyto: 14, mito: 11.5, E.R._mito: 9.5, plas: 1, extr: 1, nucl: 1, pero: 1
TYNCTESIIPSL	F1Q5Y8 F1QTG3	0.0065	Twilight zone	2.528	-0.242	-7.07	-4.784	EF-hand calcium-binding domain 7	efcab7	No	nucl: 27, cyto_nucl: 16.5, cyto: 4, plas: 1 nucl: 27.5, cyto_nucl: 16.5, cyto: 4.5	NT	EFCAB7		PSL (Twilight zone)	efcab7	XP_026069402.1
KRRETEPAIHRF	F1QJ69	0.0117	Twilight zone	-2.721	-0.044	-5.286	-8.051	OTU deubiquitinase 7B	otud7b	No	nucl: 17, cyto_nucl: 13, cyto: 7, golg: 4, extr: 2, mito: 1, cysk: 1	HRF (Twilight zone)	OTUD7B		HRF (Twilight zone)	otud7b	XP_026139070.1
RHRPTPRKVSQL	A0A2R8PX59	0.0057	Twilight zone	6.34	-0.289	-10.196	-4.144	Uncharacterized protein	si:dkey-81e3.1	No	nucl: 21, cyto_nucl: 13.5, plas: 7, cyto: 4	SQL (Twilight zone)	DOCK4		SQL (Twilight zone)	dock4	XP_026058418.1
RHRPTPRKVSQL	A0A2R8QDE0 K7DY59 A0A2R8RMW8 A0A2R8Q7R5	0.0057	Twilight zone	6.34	-0.289	-10.196	-4.144	si:dkey-81e3.1	si:dkey-81e3.1	No	nucl: 22, cyto_nucl: 13.5, plas: 7, cyto: 3 (A0A2R8QDE0, A0A2R8RMW8) nucl: 14, cyto: 12.5, cyto_mito: 7, pero: 3, plas: 1, cysk: 1 (K7DY59) nucl: 17, cyto_nucl: 15.3333, cyto: 11.5, cyto_mito: 6.66667, pero: 2, plas: 1 (A0A2R8Q7R5)	SQL (Twilight zone)	DOCK4		SQL (Twilight zone)	dock4	XP_026058418.1
GDETYRELFNNM	F1QP04	0.0092	Twilight zone	-3.601	-0.038	-2.998	-6.637	Si:dkey-81e3.1	si:dkey-81e3.1	No	nucl: 20.5, cyto_nucl: 15, cyto: 6.5, mito: 4, plas: 1	SQL (Twilight zone)	DOCK4		SQL (Twilight zone)	dock4	XP_026058418.1
LVLQKKIDAGKM	A0A140LGF7	0.0093	Twilight zone	-4.274	-2.308	-0.147	-6.73	Si:dkey-1k23.3	Si:dkey-1k23.3	No	cysk: 16, nucl: 10, cyto_nucl: 9, cyto: 6				GKM (Twilight zone)	si:dkey-1k23.3 (heat shock protein 67B1-like)	XP_026100625.1
KAKILQERGSRI	A0A0G2KVJ0	0.0159	Twilight zone	1.176	-0.903	-10.214	-9.942	kctd5b	kctd5b	No	extr: 28, lyso: 2, nucl: 1, cyto: 1	SRM (Targeted)	KCTD5	NP_061865.1	SRI (Twilight zone)	kctd5b	XP_026114294.1
STAEVNPETASL	F1R390	0.0057	Twilight zone	7.937	0	-12.096	-4.159	TRIM39 protein	si:ch211-114c12.5	No	nucl: 27, plas: 2, cyto: 2, E.R.: 1	NT	TRIM39 protein		NT	si:ch211-114c12.5 (E3 ubiquitin-protein ligase TRIM39-like)	XP_026066396.1
GGQTFCHAPASL	E9QGU1	0.008	Twilight zone	5.407	-3.98	-7.32	-5.893	ftcdnl1	ftcdnl1	No	plas: 12, cyto_nucl: 8.33333, nucl: 6.5, cyto: 5, mito: 4, cyto_pero: 3.66667, extr: 3, golg: 1	NT	FTCDNL1		NT	LOC113098516 (glutamate formimidoyltransferase-like)	XP_026119425.1
PPIKPNRPPPKM	A0A2R8QDQ5	0.0061	Twilight zone	7.818	0	-12.275	-4.456	Uncharacterized protein	N/A	No	extr: 23, nucl: 4, mito: 3, cyto: 2
SSGGFKPFKGRF	A0A2R8QNZ9 F1Q6F9	0.0139	Twilight zone	-8.541	-0.448	-0.094	-9.083	SAFB-like, transcription modulator	sltm	No	nucl: 26.5, cyto_nucl: 15.5, cyto: 3.5, mito: 2 (A0A2R8QNZ9) nucl: 26, cyto_nucl: 17.5, cyto: 5, golg: 1 (F1Q6F9)	NT	SLTM		GRF (Twilight zone)	sltm	XP_026123118.1
TVLPNMNSPSRI	B8JL24 A0A286YB30	0.0068	Twilight zone	0.332	-0.489	-4.888	-5.045	SH2 domain-containing 4Ba	sh2d4ba	No	nucl: 14, cyto: 13, pero: 2, extr: 1, E.R.: 1, cysk: 1 (B8JL24) nucl: 21, cyto: 9, E.R.: 1, cysk: 1 (A0A286YB30)	NT	SH2D4B		NT	sh2d4ba	XP_026080364.1
TVLPNMNSPSRI	A0A2R8RIA7	0.0068	Twilight zone	0.332	-0.489	-4.888	-5.045	SH2 domain-containing protein	sh2d4ba	No	nucl: 21, cyto: 9, E.R.: 1, cysk: 1	NT	SH2 domain-containing protein		NT	sh2d4ba	XP_026080364.1
STPAPLVPRPHL	F8W3S3	0.006	Twilight zone	9.615	-12.291	-1.695	-4.371	Tubulin polyglutamylase ttll6	ttll6	No	nucl: 17, cyto_nucl: 15.5, cyto: 8, extr: 7	NT	OR7C1		NT	ttll6	XP_026132101.1
RRLRSLLVTSRV	A0A2R8QCA3	0.0049	Twilight zone	4.857	-6.913	-1.307	-3.363	abtb2b	abtb2b	No	plas: 13, nucl: 12, cyto_nucl: 10.5, cyto: 7	NT	ABTB2		SRV (Twilight zone)	LOC113067113 (ankyrin repeat and BTB/POZ domain-containing protein 2-like)	XP_026095169.1
EGEGSPAGVPSL	E9QCY3	0.0087	Twilight zone	3.62	0	-9.958	-6.338	Zinc finger E-box-binding homeobox 2a	zeb2a	No	nucl: 25, extr: 3, cyto: 2, mito: 1, golg: 1	NT	ZEB2		NT	zeb2a	XP_026073904.1
DLQEESKIKPSL	Z4YHY2	0.0031	Twilight zone	0.511	-0.11	-1.705	-1.303	Serine/threonine-protein kinase pim2	pim2	No	cyto: 22.5, cyto_nucl: 12.5, pero: 4, mito: 3, nucl: 1.5, extr: 1	NT	PIM2		PSL	pim2	XP_026124909.1
ERVAAALENSQL	F6NR63	0.0036	Twilight zone	6.592	-0.029	-8.463	-1.9	Cytosolic iron-sulfur assembly component 2B	ciao2b	No	cyto_nucl: 15.5, cyto: 14.5, nucl: 9.5, mito: 4, extr: 2, pero: 2	NT	CIAO2B		NT	LOC113106202 (mitotic spindle-associated MMXD complex subunit MIP18-like)	XP_026123665.1
GDLTLGTRTSKI	E7FCP3	0.0068	Twilight zone	8.326	-2.781	-10.548	-5.003	Rho GTPase-activating protein 22	arhgap22	No	nucl: 21, cyto: 6, extr: 3, cysk: 1, golg: 1	NT	ARHGAP22		NT	arhgap22	XP_026079555.1
DLLEIERVTAHF	A0A0R4IC37 F6NXE7	0.0094	Twilight zone	-2.596	-1.727	-2.435	-6.758	Cleavage and polyadenylation-specific factor 1	cpsf1	No	nucl: 12, cyto_nucl: 11.5, cyto: 9, plas: 5, pero: 5, extr: 1 (A0A0R4IC37) nucl: 11.5, cyto_nucl: 9.5, cyto: 6.5, plas: 6, pero: 6, extr: 1, cysk: 1 (F6NXE7)	NT	FLT4		AHF (Twilight zone)	cpsf1	XP_026144258.1
KIEQMENMLGRM	F1QH94 F1QH95	0.0058	Twilight zone	-0.971	-0.545	-2.719	-4.235	Matrilin 3a	matn3a	No	plas: 12, extr: 9, cyto: 4, mito: 4, lyso: 2, pero: 1 (F1QH94) extr: 17, plas: 9, nucl: 3.5, cyto_nucl: 2.5, E.R.: 1, lyso: 1 (F1QH95)	NT	TBX2		GRM (Twilight zone)	LOC113120520 (matrilin-3-like)	XP_026146174.1
KIEQMENMLGRM	Q68EK6	0.0058	Twilight zone	-0.971	-0.545	-2.719	-4.235	Matn3a protein	matn3a	No	plas: 16, extr: 13, cyto: 1, mito: 1, lyso: 1	NT	MATN3		GRM (Twilight zone)	LOC113120520 (matrilin-4-like)	XP_026146174.1
STDNGKAKTGKM	X1WCK6	0.0041	Twilight zone	-0.717	0	-1.781	-2.498	Dematin actin-binding protein	dmtn	No	mito: 12, cyto: 11, extr: 3, nucl: 3, pero: 2, golg: 1	NT	DMTN		NT	dmtn	XP_026075488.1
AYERFLHKYSSL	F1Q676 A0A0N5E896	0.013	Twilight zone	2.676	-3.078	-8.3	-8.702	Abhydrolase domain-containing 18	abhd18	No	mito: 11.5, cyto_mito: 9.16667, nucl: 7.5, cyto_nucl: 6.66667, E.R._mito: 6.66667, cyto: 4.5, plas: 3, extr: 2, pero: 2, golg: 1 nucl: 13, cyto: 11, plas: 3.5, extr: 3, cysk_plas: 2.5, mito: 1	NT	ABHD18		SSL (Twilight zone)	LOC113057629 (protein ABHD18-like)	XP_026080853.1
KLKELDLLVNNL	F1QVQ7 E9QFT1	0.004	Twilight zone	2.189	-2.538	-2.059	-2.409	NACHT, LRR and PYD domains-containing protein 16	nlrp16	No	cyto: 13, nucl: 7, mito: 4, pero: 4, plas: 2, cysk: 1, golg: 1 cyto: 14, nucl: 7, mito: 5, plas: 3, pero: 3	NT	Chain A, NACHT, LRR and PYD domains-containing protein 3		NT	LOC113075638? (NACHT, LRR and PYD domains-containing protein 3-like)	XP_026104106.1
AMCKRKSWMSKV	A0A2R8QPB4	0.0038	Twilight zone	2.968	-0.642	-4.478	-2.152	SAM domain-containing protein	N/A	No	nucl: 23.5, cyto_nucl: 15, cyto: 5.5, plas: 2, cysk: 1	NT	TNK2		HRI (Twilight zone)	LOC113066174 (activated CDC42 kinase 1-like)	XP_026093684.1
VLKNYAEVRPNI	A0A0R4IP41 F1QT08	0.0101	Twilight zone	-4.903	-2.014	-0.249	-7.167	Globoside alpha-1,3-N-acetylgalactosaminyltransferase 1,-like 3	gbgt1l3	No	cysk: 20, cyto: 8, cyto_nucl: 6, nucl: 2, extr: 1, E.R.: 1 cysk: 15, cyto_nucl: 11, nucl: 8.5, cyto: 6.5, extr: 1, mito: 1	NT	globoside alpha-1,3-N-acetylgalactosaminyltransferase 1		NT	LOC113091380 (globoside alpha-1,3-N-acetylgalactosaminyltransferase 1-like)	XP_026112664.1
PGDLQENVVHRV	F1Q944	0.0088	Twilight zone	-3.774	0	-2.639	-6.413	Myeloid-specific peroxidase	mpx	No	plas: 14, E.R.: 9, pero: 4, cyto: 3, mito: 1, golg: 1	NT	eosinophil peroxidase preproprotein		HKV (Twilight zone)	mpo (myeloid-specific peroxidase)	AII80572.1
SLNEARHVLASI	A0A0R4INA9	0.011	Twilight zone	-2.608	-0.009	-5.064	-7.681	Si:ch211-197h24.9	Si:ch211-197h24.9	No	cyto: 15, cyto_nucl: 11, mito: 6, nucl: 5, extr: 3, pero: 2, lyso: 1				NT	LOC113116158 (uncharacterized LOC113116158)	XP_026139884.1
GSVRNALQQNHL	F6NW82	0.0069	Twilight zone	4.111	-2.299	-6.884	-5.073	Si:dkeyp-80c12.4	si:dkeyp-80c12.4	No	mito: 24, cyto_mito: 15.3333, cyto: 4.5, cyto_nucl: 3.66667, plas: 2, nucl: 1.5	NT	ITPRIP	NP_001258941.1	NT	LOC113043897 (inositol 1,4,5-trisphosphate receptor-interacting protein-like)	XP_026059276.1
LHKLKELSISKV	A0A0G2KIJ4	0.007	Twilight zone	1.469	-1.138	-5.508	-5.177	Wu:fa56d06	wu:fa56d06	No	extr: 16, lyso: 7, E.R.: 4.5, E.R._golg: 4, golg: 2.5, nucl: 1, mito: 1				NT	wu:fa56d06 (uncharacterized LOC113078627)	XP_026106732.1
RAFLQTRLQPRI	F1Q551 J9JI09	0.0154	Twilight zone	-1.733	-7.157	-0.872	-9.762	Trio Rho guanine nucleotide exchange factor a	trioa	No	nucl: 21, cyto: 11 nucl: 23.5, cyto_nucl: 16.3333, cyto: 8, cyto_mito: 4.83333	PRV (Twilight zone)	TRIO		PRI (Twilight zone)	LOC113119347 (triple functional domain protein-like) isoform X1 isoform X2 isoform X3 isoform X4 isoform X5 isoform X6 isoform X7	XP_026144542.1 XP_026144543.1 XP_026144544.1 XP_026144545.1 XP_026144546.1 XP_026144547.1 XP_026144548.1	isoform X8: NT
NQQIPYPEKALL	A5PMY5	0.005	Twilight zone	0.836	0	-4.346	-3.51	Signal transducing adaptor molecule (SH3 domain and ITAM motif) 1	stam	No	cyto_nucl: 14.5, cyto: 13.5, nucl: 12.5, golg: 4, mito: 2	ALL (Twilight zone)	STAM		ALL (Twilight zone)	LOC113078034 (signal transducing adapter molecule 1-like)	XP_026106096.1
QTDFYCSLDSKI	A0A2R8QJP7 F1R1E1	0.0031	Twilight zone	2.432	-3.372	-0.282	-1.222	Nitrilase 1	nit1	No	mito: 17, cyto_nucl: 6.5, cyto: 5.5, extr: 4, pero: 2, golg: 1	NT	NIT1		NT	LOC113073092 (deaminated glutathione amidase-like)	XP_026101780.1
KNKDAINKLARI	A2BHK5	0.0137	Twilight zone	-5.541	-0.065	-3.415	-9.021	Si:dkey-58f10.11	si:dkey-58f10.11	No	cyto: 22.5, cyto_nucl: 13, extr: 3, mito: 3, nucl: 2.5, plas: 1
SVKSNSGTASRL	B8A5L7	0.0035	Twilight zone	5.092	0	-6.877	-1.785	Regulator of G protein-signaling 11	rgs11	No	cyto: 18, nucl: 7, mito: 3.5, pero: 3, E.R._mito: 2.5	NT	RGS11		SRL (Twilight zone)	rgs11	XP_026060353.1
RKTRIKKRKGKL	A0A2R8RI11 F1QFD6	0.0028	Twilight zone	5.553	-2.71	-3.668	-0.825	Coiled-coil domain-containing 151	ccdc151	No	nucl: 16, cyto_nucl: 15.3333, cyto: 12.5, cyto_golg: 7.16667, cysk: 2, extr: 1	NT	CCDC151		metazoa: NT, general: GQL (Twilight zone)	ccdc151	XP_026070116.1
RRLRSLLVTSRV	F1QLH2	0.0049	Twilight zone	4.857	-6.913	-1.307	-3.363	Ankyrin repeat and BTB (POZ) domain-containing 2b	abtb2b	No	nucl: 16.5, cyto_nucl: 14, cyto: 10.5, cysk: 2, extr: 1, E.R.: 1, pero: 1	NT	ABTB2		SRV (Twilight zone)	LOC113067113 (ankyrin repeat and BTB/POZ domain-containing protein 2-like)	XP_026095169.1
LLSKVRDFLSQL	F8W639 Q6IQT3 A5WUY2	0.0125	Twilight zone	0.787	-3.918	-5.313	-8.444	Deoxyguanosine kinase	dguok	No	mito: 14.5, cyto_mito: 11.5, cyto: 7, cyto_pero: 6.16667, cyto_nucl: 6, extr: 4, nucl: 3.5, pero: 3 (F8W639) mito: 21.5, cyto_mito: 14.6667, cyto: 6, cyto_pero: 5.5, cyto_nucl: 4.83333, extr: 1, golg: 1 (Q6IQT3) mito: 20.5, cyto_mito: 14.5, cyto: 6.5, cyto_nucl: 6.33333, cyto_pero: 5.83333, nucl: 2.5, golg: 1 (A5WUY2)	NT	DGUOK		NT	dguok	XP_026115724.1
DANGCINYEGKL	A0A2R8Q1L3	0.0078	Twilight zone	-5.401	-0.359	0	-5.761	EF-hand domain-containing protein	N/A	No	cyto: 25.5, cyto_nucl: 16, nucl: 5.5, extr: 1				NT	zgc:153867 (uncharacterized LOC113041498)	XP_026055871.1
KLGSTSLSQPKV	A0A0R4IWH8	0.0119	Twilight zone	-3.866	-0.018	-4.262	-8.146	Heterochromatin protein 1,-binding protein 3	hp1bp3	No	nucl: 23, mito: 5, cyto: 3, extr: 1	NT	HP1BP3		ARK (Twilight zone)	hp1bp3	XP_026130836.1
IDETSLNPGHQL	B8A4K2	0.0023	Twilight zone	4.088	0	-4.101	-0.014	Phosphotransferase	gck	No	cyto: 15, mito: 10, mito_pero: 7, nucl: 4, pero: 2, extr: 1	NT	GCK		NT	gck	XP_026099979.1
LGVLSDIIQPKL	A8E6E2	0.0128	Twilight zone	10.739	-18.783	-0.528	-8.573	Interferon phi 2	ifnphi2	No	extr: 30, mito: 1, E.R.: 1	NT	interferon alpha-21 precursor		NT	ifnphi2	XP_026075012.1
YPAPCYTPDGRL	Q9PW77	0.0099	Twilight zone	-4.652	-1.889	-0.546	-7.087	Pbx4 homeodomain protein	pbx4	No	nucl: 32	NT	PBX4		GRL (Twilight zone)	LOC113049424 (pre-B-cell leukemia transcription factor 1-like)	XP_026067553.1
GVHRLLKAPHKV	Q5U3C6	0.0083	Twilight zone	0.078	-1.585	-4.592	-6.099	Formin homology 2 domain-containing 3b	fhod3b	No	cyto_nucl: 12.5, extr: 11, cyto: 11, nucl: 8, mito: 1, pero: 1	NT	FHOD3		NT	fhod3b	XP_026067553.1
LQSKSFRVLAHI	F1QU51	0.0099	Twilight zone	1.845	-1.125	-7.819	-7.099	LIM domain-binding 3a	ldb3a	No	cyto_nucl: 10.5, cyto: 10, mito: 8, nucl: 7, plas: 2, pero: 2, golg: 2, extr: 1	NT	LDB3		NT	LOC113112752 (LIM domain-binding protein 3-like)	XP_026134375.1
HTHTQAQFSSRV	A0A2R8QJL9	0.008	Twilight zone	-2.081	-0.146	-3.633	-5.861	Uncharacterized protein	N/A	No	mito: 17, cyto_nucl: 8, nucl: 7.5, cyto: 5.5, extr: 1, cysk_plas: 1
EGDLGKEIESKF	B0UY94	0.0049	Twilight zone	3.851	0	-7.2	-3.35	Eukaryotic translation initiation factor 5A	eif5a2	No	cyto: 22.5, cyto_nucl: 12.5, extr: 5, nucl: 1.5, mito: 1, pero: 1, golg: 1	NT	DNAJA1		NT	eif5a2	XP_026062483.1
RGTDKIEGESKF	X1WH04	0.0129	Twilight zone	-1.454	0	-7.182	-8.636	Phospholipase C, gamma 1	plcg1	No	cyto: 18.5, cyto_nucl: 13.5, extr: 8, nucl: 5.5	NRL (Twilight zone)	PLCG1		NT	plcg1	XP_026054990.1
CQSLNPHEDPKL	A2BIB3	0.0031	Twilight zone	5.658	-0.014	-6.962	-1.317	Ribosomal protein S6 kinase	rps6ka4	No	nucl: 19.5, cyto_nucl: 14, cyto: 5.5, extr: 4, cysk: 2, plas: 1	NT	RPS6KA4		NT	rps6ka4	XP_026111085.1
KSSSSTWWNNSL	F1R6I2	0.015	Twilight zone	-0.289	-0.024	-9.279	-9.592	Granulin b	grnb	No	extr: 22.5, extr_plas: 16, plas: 6.5, nucl: 1, E.R.: 1, lyso: 1	NT	GRN		NT	grnb	XP_026114265.1
DTVSNVCLSGRM	U3JAG7	0.0105	Twilight zone	1.967	-8.109	-1.273	-7.414	Cell division cycle-associated 4	cdca4	No	extr: 21, nucl: 7.5, cyto_nucl: 5.5, cyto: 2.5, plas: 1	NT	CDCA4		NT	LOC113062912 (cell division cycle-associated protein 4-like)	XP_026088771.1
DQFPLVEKWCHL	A0A0R4IET1	0.0068	Twilight zone	8.266	-0.32	-12.98	-5.033	Golgi-associated, gamma adaptin ear-containing, ARF-binding protein 3a	gga3a	No	nucl: 9, cyto: 8, mito: 4, plas: 3, pero: 3, golg: 3, extr: 2	NT	GGA3		metazoa: NT, general: GHL (Twilight zone)	gga3a	XP_026118794.1
YPAPCYTPDGRL	X1WHM6	0.0099	Twilight zone	-4.652	-1.889	-0.546	-7.087	Pre-B-cell leukemia transcription factor 4	pbx4	No	nucl: 32	NT	PBX4		GRL (Twilight zone)	LOC113049424 (pre-B-cell leukemia transcription factor 1-like)	XP_026067553.1
NYLKETKLINRI	A0A0G2KS01	0.0135	Twilight zone	-6.666	-1.515	-0.731	-8.912	Uncharacterized protein	N/A	No	cyto: 19.5, cyto_nucl: 11.5, mito: 4, pero: 3, golg: 3, nucl: 2.5
RTLTHRAGSARV	F1Q898	0.0063	Twilight zone	0.262	0	-4.868	-4.605	LSM family member 14B	lsm14b	No	nucl: 26.5, cyto_nucl: 15, mito: 3, cyto: 2.5	NT	LSM14B		GRL (Twilight zone)	lsm14b	XP_026052458.1
AVEQELGVQGRF	E7FBG2	0.0138	Twilight zone	-8.419	-0.203	-0.422	-9.044	Phenylalanyl-tRNA synthetase 2, mitochondrial	fars2	No	mito: 16.5, mito_pero: 9.5, cyto: 6, nucl: 4, lyso: 2, pero: 1.5, extr: 1, E.R.: 1	NT	FARS2		NT	fars2	XP_026056649.1
CRGDANICRNLL	A0A2R8Q579	0.0122	Twilight zone	-4.397	-1.091	-2.831	-8.32	Thrombospondin 2a	thbs2a	No	cyto: 11.5, cyto_nucl: 10, nucl: 7.5, extr: 7, pero: 3, mito: 2, plas: 1	NT	THBS2		NT	thbs2a	XP_026079384.1
KAETVDRSGPRL	Q1LVS2	0.0088	Twilight zone	3.078	0	-9.495	-6.417	PX domain-containing serine/threonine kinase	pxk	No	nucl: 26, cyto_nucl: 16.5, cyto: 5, E.R.: 1	NT	USP22		PRL (Twilight zone)	pxk isoform X1 isoform X2 isoform X3 isoform X4 isoform X7	XP_026091359.1 XP_026091360.1 XP_026091361.1 XP_026091362.1 XP_026091367.1	isoform X5, 6, : NT
CLHNLLEINCKI	E7FCM5	0.0129	Twilight zone	3.634	-8.575	-3.709	-8.65	Interferon-induced protein with tetratricopeptide repeats 11	ifit11	No	cyto: 25, cyto_nucl: 15.5, nucl: 4, extr: 2, mito: 1	NT	interferon-induced protein with tetratricopeptide repeats 5		metazoa: NT, general: CNI (Twilight zone)	LOC113056208 (interferon-induced protein with tetratricopeptide repeats 1-like) isoform X1 isoform X2	XP_026078592.1 XP_026078593.1
LRAELMEKKAQL	F1R6D6	0.0088	Twilight zone	3.266	-0.786	-8.875	-6.396	spermatogenesis-associated protein 1	si:dkey-205k8.5	No	nucl: 19, mito: 10, cyto: 3	NT	SPATA1	NP_001297085.2	AHL	spata1	XP_026076551.1
LRAELMEKKAQL	F1REF2	0.0088	Twilight zone	3.266	-0.786	-8.875	-6.396	Si:dkey-205k8.5	si:dkey-205k8.5	No	nucl: 22.5, cyto_nucl: 15, cyto: 6.5, pero: 3	NT	SPATA1	NP_001297085.2	AHL	spata1	XP_026076551.1
NVVYENERMSSL	A0A0G2L2U8	0.0141	Twilight zone	5.789	-0.246	-14.724	-9.181	Ig-like domain-containing protein	N/A	No	cyto: 12.5, cyto_nucl: 8.5, E.R.: 5, cysk: 5, nucl: 3.5, plas: 3, pero: 2, mito: 1
PDHWSNAAYPSL	E9QH47	0.015	Twilight zone	-1.953	0	-7.624	-9.578	Dynein, axonemal, heavy chain 6	dnah6	No	nucl: 17.5, cyto_nucl: 13.5, cyto: 8.5, plas: 3.5, cysk_plas: 2.5, mito: 1, pero: 1	NT	DNAH6		NT	dnah6	XP_026059833.1
KLDPRNWLQSQV	A2BI20	0.0056	Twilight zone	-1.624	-0.9	-1.541	-4.065	Si:dkey-40c11.1	si:dkey-40c11.1	No	cyto: 17.5, cyto_nucl: 16.5, nucl: 12.5, plas: 2	NT	RTKN	NP_001015055.1	SQV (Twilight zone)	LOC113049190 (rhotekin-like) isoform X1 isoform X2 isoform X3 isoform X4	XP_026067110.1 XP_026067111.1 XP_026067112.1 XP_026067113.1	isoform X5: NT
PFSHRSAAFNQL	E9QB57	0.0105	Twilight zone	-1.853	-0.038	-5.504	-7.395	Cytoplasmic polyadenylation element-binding protein 4a	cpeb4a	No	nucl: 13, mito: 11, cyto_nucl: 9, extr: 3, cyto: 3, pero: 1, cysk_plas: 1	NT	CPEB4		NT	cpeb4a	XP_026136974.1
VEATSKNLRALI	F1R810 Q90WU8	0.0059	Twilight zone	-3.007	0	-1.302	-4.309	Baculoviral IAP repeat-containing 5b	birc5b	No	extr: 23, cyto: 4, mito: 3, nucl: 2 (F1R810) extr: 29, cyto: 3 (Q90WU8)	NT	BIRC5		ALI (Twilight zone)	birc5b	XP_026056184.1
NCSYHLHPTSRV	E7F1H0	0.0032	Twilight zone	3.599	-1.561	-3.42	-1.383	Calcium/calmodulin-dependent protein kinase Ib	camk1b	No	cyto: 17, cyto_nucl: 15, nucl: 11, plas: 2, pero: 1, cysk: 1	NT	CSNK2A2		metazoa: NT, general: SRV (Twilight zone)	camk1b	XP_026098293.1
RACRPKLAHGNL	A0A2R8PX75	0.0088	Twilight zone	-3.45	-0.044	-2.927	-6.421	7SK snRNA methylphosphate-capping enzyme	mepce	No	nucl: 27, cyto_nucl: 17, cyto: 5	NT	MEPCE		NT	mepce	XP_026115715.1
LVEALTNAVGSL	F1R3W9	0.0148	Twilight zone	-1.68	-1.127	-6.688	-9.495	Jumonji domain-containing 7	jmjd7	No	cyto: 22.5, cyto_nucl: 15, nucl: 6.5, mito: 2, extr: 1	NT	JMJD7		NT	jmjd7	XP_026142283.1
PSEVKSSLLNLL	A0A2R8QA62	0.0155	Twilight zone	-4.464	0	-5.33	-9.794	Uncharacterized protein	N/A	No	extr: 14, cyto: 8, nucl: 5, mito: 4, golg: 1
WGALGDVKNGRL	B8JMI1	0.0037	Twilight zone	-0.656	-0.534	-0.853	-2.043	GIPC PDZ domain-containing family, member 3	gipc3	No	cyto: 19, cyto_nucl: 17.5, nucl: 8, cysk: 4, mito: 1	NT	GIPC3		NT	LOC113081668 (PDZ domain-containing protein GIPC3-like)	XP_026109472.1
ENEPLKVFMPKI	E7F8P0	0.0136	Twilight zone	-1.543	-0.311	-7.107	-8.962	Tripartite motif-containing 69	trim69	No	nucl: 30.5, cyto_nucl: 16.5, cyto: 1.5	NT	TRIM69		PKI (Twilight zone)	LOC113110285 (zinc-binding protein A33-like)	XP_026130171.1
KQNEKVNFNCSL	A0A2R8QG10	0.0038	Twilight zone	4.32	-0.437	-6.106	-2.223	Uncharacterized protein	N/A	No	extr: 23, cyto_nucl: 6, cyto: 5.5, nucl: 3.5
PGGYSNDSRHRL	A8WHZ4 A8WHZ5 B0F0D0	0.0058	Twilight zone	3	0	-10.141	-4.25	Calcium channel, voltage-dependent, beta 4a subunit	cacnb4a	No	mito: 17, nucl: 6, cyto: 6, pero: 2, extr: 1 (A8WHZ4) nucl: 13.5, cyto_nucl: 13.5, cyto: 12.5, golg: 3, extr: 2, cysk: 1 (A8WHZ5) mito: 19, cyto: 7, nucl: 3, pero: 2, extr: 1 (B0F0D0)	HRL (Targeted)	CACNB4		HRL (Twilight zone)	LOC113108401 (voltage-dependent L-type calcium channel subunit beta-4)	XP_026127306.1
DSSLTSALNPHI	B0S753	0.0114	Twilight zone	-6.921	0	-0.987	-7.908	Outer dense fiber of sperm tails 2b	odf2b	No	nucl: 20.5, cyto_nucl: 12.5, mito: 6, cyto: 3.5, pero: 1, golg: 1	NT	ODF2		metazoa: NT, general: PHI (Twilight zone)	odf2b	XP_026126122.1
RAHAWFKVMNRL	U3JAC9	0.0112	Twilight zone	-0.68	-3.211	-3.885	-7.777	Pim proto-oncogene, serine/threonine kinase,-related 124	pimr124	No	extr: 21.5, extr_plas: 12.5, nucl: 4.5, cyto_nucl: 3, lyso: 3, plas: 2.5
IIKENLEAVSLL	F1QXX8	0.0102	Twilight zone	2.375	-0.307	-9.305	-7.237	Guanine nucleotide-binding protein (G protein) alpha v1	gnav1	No	cyto: 17.5, cyto_nucl: 13.5, mito: 7, nucl: 4.5, plas: 1, extr: 1, lyso: 1	NT	guanine nucleotide-binding protein G(t) subunit alpha-3		SLL (Twilight zone)	LOC113079761 (guanine nucleotide-binding protein G(o) subunit alpha-like)	XP_026107751.1
SSSSASLADGRM	A0A0N4SUD6	0.0047	Twilight zone	-3.017	0	-0.18	-3.197	Kelch-like family member 7	klhl7	No	nucl: 13.5, nucl: 13, cyto: 8, plas: 7, extr: 3, lyso: 1	NT	KLHL7		GRI (Twilight zone)	klhl7	XP_026112019.1
TVLPNMNSPSRI	A0A2R8RIA7	0.0068	Twilight zone	0.332	-0.489	-4.888	-5.045	SH2 domain-containing protein	sh2d4ba	No	nucl: 21, cyto: 9, E.R.: 1, cysk: 1	NT	SH2 domain-containing protein		NT	sh2d4ba	XP_026080364.1
DTDALAKIQARF	A5PMZ3	0.0112	Twilight zone	-2.728	0	-5.054	-7.782	Scinderin-like b	scinlb	No	mito: 20, cyto: 6.5, cyto_nucl: 5, nucl: 2.5, pero: 2, extr: 1	NT	scinderin		metazoa: NT, general: ASF (Twilight zone)	scinlb	XP_026061934.1
LMQFINGWRPKM	F1QD52	0.0055	Twilight zone	9.37	-12.981	-0.364	-3.975	GRB2-associated, regulator of MAPK1	garem	No	nucl: 24, cyto_nucl: 16.5, cyto: 7, extr: 1	NT	TES		PKM (Twilight zone)	garem	XP_026123615.1
QCGKNFYCSSHL	E9QDH3	0.0024	Twilight zone	9.559	-1.928	-7.724	-0.093	Si:dkey-5i16.5, zinc finger protein 723	si:dkey-5i16.5	No	nucl: 31, cyto: 1				NT	LOC113048407 (gastrula zinc finger protein XlCGF8.2DB-like)	XP_026065982.1
SNEVFRLALHNL	A5PN05	0.0058	Twilight zone	5.994	-3.346	-6.9	-4.251	Nuclear transport factor 2	nutf2	No	cyto: 13.5, extr: 11, cyto_nucl: 11, nucl: 5.5, mito: 1, lyso: 1	NT	NUTF2		NT	nutf2	XP_026143360.1
PGSYSQDSRHRL	B0F0C6 B0F0D1	0.0041	Twilight zone	4.663	0	-7.178	-2.515	Calcium channel, voltage-dependent, beta 4b subunit	cacnb4b	No	nucl: 13.5, cyto_nucl: 13, cyto: 11.5, golg: 3, extr: 2, plas: 1, cysk: 1 (B0F0C6) mito: 22, cyto: 4, extr: 2, nucl: 2, pero: 1, cysk_plas: 1 (B0F0D1)	NT	HAPLN1		HRL (Twilight zone)	LOC113093884 (voltage-dependent L-type calcium channel subunit beta-4-like)	XP_026115234.1
TQREEGNFPGKI	Q6DH63	0.012	Twilight zone	-4.378	0	-3.806	-8.184	Cytochrome c oxidase subunit	cox6b1		extr: 21, cyto: 9, mito: 2	NT	FKBP1A		GKI (Twilight zone)	LOC113042045 (cytochrome c oxidase subunit 6B1-like)	XP_026056412.1
SQIEDGSFPGKI	Q7SXM1	0.0117	Twilight zone	-4.353	0	-3.715	-8.067	Cytochrome c oxidase subunit	cox6b2	No	extr: 29, cyto: 3	NT	COX6B2		GKI (Twilight zone)	LOC113059951 (cytochrome c oxidase subunit 6B1-like)	XP_026084453.1
ESIDRNYIPGKV	Q6NYP1 Q6TNQ4	0.0152	Twilight zone	-6.051	-0.356	-3.248	-9.655	Sorting nexin 12	snx12	No	cyto_nucl: 17, cyto: 14, nucl: 12, extr: 3, mito: 2, pero: 1 (Q6NYP1) cyto: 14.5, cyto_nucl: 14.1667, cyto_plas: 9.33333, extr: 8, nucl: 6.5, mito: 1, pero: 1 (Q6TNQ4)	NT	SNX12		GKV (Twilight zone)	snx12 isoform X2	XP_026090346.1	isoform X1: NT
TKYTGRHRKPKF	A3KNP4	0.0049	Twilight zone	-0.084	-0.363	-2.978	-3.425	BUD23 rRNA methyltransferase and ribosome maturation factor	bud23	No	nucl: 22, cyto: 5, plas: 3, extr: 1, pero: 1	PRF (Twilight zone)	BUD23		PRF (Twilight zone)	bud23	XP_026081699.1
VQSMDVAAFNKI	Q6IQE2	0.0087	Twilight zone	0.399	-0.549	-6.221	-6.372	Eukaryotic translation elongation factor 1 beta 2	eef1b2	No	cyto: 23, mito: 8, pero: 1	NKI (Twilight zone)	EEF1B2		NKI (Twilight zone)	eef1b2	XP_026115072.1
LYEDESEVASQV	A0JML5	0.0129	Twilight zone	-6.127	-0.068	-2.455	-8.65	Innate immunity activator b	inavab	No	nucl: 28.5, cyto_nucl: 17.5, cyto: 3.5	NT	INAVA		SQV (Twilight zone)	inavab	XP_026077016.1
SGRHHHQMSNQL	B0S5N0	0.0043	Twilight zone	3.536	-0.057	-6.271	-2.792	FinTRIM family, member 83	ftr83	No	nucl: 30.5, cyto_nucl: 17.5				metazoa: NT, general: CQL (Twilight zone) metazoa: NT, general: NQL (Twilight zone)	ftr83 isoform X1 isoform X2	XP_026067586.1 XP_026067587.1
VWYESAVTICQL	A4IG09	0.0159	Twilight zone	3.946	-2.556	-11.368	-9.978	FinTRIM family, member 83	ftr83	No	nucl: 30, cyto_nucl: 17, cyto: 2				metazoa: NT, general: CQL (Twilight zone) metazoa: NT, general: NQL (Twilight zone)	ftr83 isoform X1 isoform X2	XP_026067586.1 XP_026067587.1
PEVEITGERCLL	A1L1T1	0.0147	Twilight zone	5.164	-2.091	-12.515	-9.442	Niban apoptosis regulator 2a	niban2a	No	cyto: 16.5, cyto_nucl: 14.5, nucl: 11.5, pero: 2, plas: 1, cysk: 1	NT	C9orf88		NT	niban2a	XP_026052261.1
SCAYCCRPTSRI	A0A2R8Q7C3	0.0059	Twilight zone	3.958	-4.952	-3.301	-4.296	Calcium/calmodulin-dependent protein kinase Ia	camk1a	No	cyto: 18, cyto_nucl: 15, plas: 8, nucl: 6	HQL (Targeted)	CAMK1		SRI (Twilight zone)	camk1a	XP_026068958.1
SDKPVARPVARF	B0S789	0.0067	Twilight zone	-0.641	0	-4.266	-4.907	Signal transducer and activator of transcription	stat1b	No	cyto: 19, nucl: 8, plas: 3, mito: 1, pero: 1	NT	STAT1		metazoa: NT, general: CKC (Twilight zone)	stat1b	XP_026127211.1
SQGGCGAYCSLL	Q6P129	0.0156	Twilight zone	-0.963	-0.062	-8.809	-9.833	RAB18A, member RAS oncogene family	rab18a	No	cyto: 14.5, cyto_nucl: 12.5, extr: 6, nucl: 5.5, mito: 2, lyso: 2, cysk: 1, golg: 1	NT	RAB18		metazoa: NT, general: SLL (Twilight zone)	rab18a	XP_026132784.1
IIASNARVNPRV	Q8AY12	0.0122	Twilight zone	-6.794	-1.499	-0.031	-8.323	Interferon	ifnphi1	No	extr: 26, cyto: 3, mito: 2, plas: 1				NT	ifnphi1	XP_026063378.1
IIASNARVNPRV	A0FJI5	0.0122	Twilight zone	-6.794	-1.499	-0.031	-8.323	Interferon phi 1	ifnphi1	No	cyto_nucl: 13, nucl: 10.5, cyto: 10.5, mito: 10, golg: 1				NT	ifnphi1	XP_026063378.1
MSGMMPPAPGKL	Q6IQJ1	0.0101	Twilight zone	7.345	-13.6	-0.912	-7.167	Tomm22 protein	tomm22	No	plas: 12, nucl: 9, cyto_nucl: 9, extr_plas: 9, cyto: 5, extr: 4, E.R.: 2	NT	MST065		GKL (Twilight zone)	tomm22	XP_026132563.1
VQSVDVAAFNKI	Q5SPD1	0.0084	Twilight zone	0.284	-0.528	-5.886	-6.13	Elongation factor-1, delta, b	eef1db	No	cyto: 23, cyto_nucl: 16.5, nucl: 6, extr: 2, mito: 1	NT	HOXB1		NKI (Twilight zone)	LOC113120571 (elongation factor 1-delta-like)	XP_026146249.1
GRTAAEGLVGKI	A8KC40	0.0062	Twilight zone	-2.534	0	-2.041	-4.575	Protoporphyrinogen oxidase	ppox	No	nucl: 12, mito: 8.5, extr: 7, cyto_mito: 5, E.R.: 2, plas: 1, pero: 1	NT	PPOX		NT	ppox	XP_026083879.1
AGPQDVLDKPLL	Q9PU62	0.0149	Twilight zone	-5.128	-0.016	-4.39	-9.534	Cth1	cth1	No	nucl: 17, cyto_nucl: 15, cyto: 7, plas: 6, extr: 2				NT	cth1	XP_026122373.1
QDSDQSSEHAHL	E7FEH1	0.0073	Twilight zone	8.338	0	-13.749	-5.411	Mesenchyme homeobox 2a	meox2a	No	nucl: 32	AHL (Twilight zone)	MEOX2		AHL (Twilight zone)	meox2a	XP_026137947.1
EVPRNPKYSPRV	F1RBB7	0.0156	Twilight zone	-6.221	-0.071	-3.532	-9.824	Family with sequence similarity 214 member B	fam214b	No	nucl: 25.5, cyto_nucl: 16.5, cyto: 6.5	NT	FAM214B		PRV (Twilight zone)	LOC113048977 (protein FAM214B-like)	XP_026066756.1
KAKILQEQGSRM	Q6NYY3	0.0065	Twilight zone	4.879	-0.519	-9.126	-4.766	Potassium channel tetramerization domain-containing 5a	kctd5a	No	cyto: 10, extr: 9, mito: 6, nucl: 5, lyso: 1, golg: 1	SRM (Targeted)	KCTD5		SRM (Twilight zone)	LOC113071516 (BTB/POZ domain-containing protein KCTD5-like)	XP_026100650.1
SEKESSTAPPKI	E7F7J1	0.0071	Twilight zone	0.827	0	-6.102	-5.275	Ferredoxin 1	fdx1	No	mito: 14, cyto: 8.5, cyto_nucl: 7.33333, cyto_pero: 5.16667, extr: 5, nucl: 4	NT	FDX1		PKV (Twilight zone)	fdx1	XP_026073833.1
LSEMEHCLQGLL	Q08C84	0.0152	Twilight zone	-2.841	-2.194	-4.613	-9.649	SET and MYND domain-containing 4	smyd4	No	nucl: 16, cyto_nucl: 14, cyto: 10, plas: 6	NT	SMYD4		NT	LOC113110069 (SET and MYND domain-containing protein 4-like)	XP_026129858.1
IHLFPNPSLARI	A0A2R8RP79	0.0154	Twilight zone	0.112	-3.084	-6.772	-9.744	Calmodulin-binding transcription activator 1a	camta1a	No	cyto: 24, cyto_nucl: 16.5, nucl: 5, extr: 2, mito: 1	NT	CAMTA1		NT	camta1a	XP_026055765.1
AAQWQCSLSPQL	Q98866	0.0031	Twilight zone	1.33	-1.138	-1.464	-1.272	Paired box 9	pax9	No	nucl: 32	NT	ASMTL		SAL (Twilight zone)	pax9	XP_026141702.1
VQSVDVAAFNKI	Q5SPD0	0.0084	Twilight zone	0.284	-0.528	-5.886	-6.13	Eef1db protein	eef1db	No	cyto: 20, cyto_nucl: 16.5, nucl: 9, extr: 2, plas: 1	NT	HOXB1		NKI (Twilight zone)	LOC113120571 (elongation factor 1-delta-like)	XP_026146249.1
													* no clear orthologue identified
