# Supplementary material for: Insights Into the Peroxisomal Protein Inventory of Zebrafish
Source: Front Physiol. 2022 Feb 28;13:822509. doi: 10.3389/fphys.2022.822509 (PMC8919083; doi:10.3389/fphys.2022.822509)
Supplement: Supplementary Table S5 — Selected putative Danio rerio nuclear proteins with a PTS1 and PTS1 conservation in vertebrate species. [file Table_5.xlsx]

## Sheet: Sheet1
cdc5l
Organism	C-terminus _metazoa	P(false_positive)_metazoa	Prediction_classification_metazoa	Profile_metazoa	S_ppt_(accessibility)_metazoa	S_ppt_(non-accessibility) _metazoa	Score_metazoa	Uniprot	gene	protein	NB
Danio rerio	LMLDKQTLSSKI	0.0013	Targeted	6.519	-2.918	-1.42	2.181	E9QIC1	cdc5l	CDC5 cell division cycle 5-like (S. pombe)
Homo sapiens	LLLEKETLKSKF	0.0013	Targeted	6.596	-2.997	-1.404	2.195	Q99459	CDC5L	Cell division cycle 5-like protein
Gallus	FMLDKETFQSKY	0.0178	Not targeted	-1.22	-5.238	-4.237	-10.694	E1C6A9	CDC5L	Uncharacterized protein
Anolis carolinensis	FMLDKETFQSKY	0.0178	Not targeted	-1.22	-5.238	-4.237	-10.694	G1KMZ5	CDC5L	Uncharacterized protein
Alligator mississippiensis	FMLDKETFQSKY	0.0178	Not targeted	-1.22	-5.238	-4.237	-10.694	A0A151NCA0	CDC5L	Cell division cycle 5-like protein
Python bivittatus	FMLDKETFQSKY	1.0178	Not targeted	-1.22	-5.238	-4.237	-10.694		CDC5L	cell division cycle 5-like protein	XP_007433896.1
Xenopus laevis	LMLEKESYEAIL	0.2681	Not targeted	-16.747	-2.343	-24.242	-43.332	A1A5J6	cdc5l.L	LOC443636 protein
Mus musculus	LLMEKETLQAKF	0.0049	Twilight zone	3.546	-2.602	-4.282	-3.338	Q6A068	Cdc5l	Cell division cycle 5-like protein
meox2a
Organism	C-terminus _metazoa	P(false_positive)_metazoa	Prediction_classification_metazoa	Profile_metazoa	S_ppt_(accessibility)_metazoa	S_ppt_(non-accessibility) _metazoa	Score_metazoa	Uniprot	gene	protein	NB
Danio rerio	QDSDQSSEHAHL	0.0073	Twilight zone	8.338	0	-13.749	-5.411	E7FEH1	meox2a	Mesenchyme homeobox 2a
Homo sapiens	HDSDHSSEHAHL	0.0083	Twilight zone	7.653	0	-13.749	-6.096	P50222	MEOX2	Homeobox protein MOX-2
Gallus	HDSDHSSEHAHL	0.0083	Twilight zone	7.653	0	-13.749	-6.096	F1NM26	MEOX2	Homeobox domain-containing protein
Anolis carolinensis	HDSDHSSEHAHL	0.0083	Twilight zone	7.653	0	-13.749	-6.096	G1KMW8	MEOX2	Homeobox domain-containing protein
Alligator mississippiensis	HDSDHSSEHAHL	0.0083	Twilight zone	7.653	0	-13.749	-6.096	A0A151MQD3	MEOX2	Homeobox protein MOX-2
Python bivittatus	HDSDHSSEHAHL	0.0083	Twilight zone	7.653	0	-13.749	-6.096		MEOX2	homeobox protein MOX-2, partial	XP_007427180.1
Xenopus laevis	HDSSQSSEHAHL	0.0073	Twilight zone	8.366	0	-13.749	-5.384	P39021	meox2	Homeobox protein MOX-2
Mus musculus	RDSDHSSEHAHL	0.0067	Twilight zone	8.799	0	-13.749	-4.95	P32443	Meox2	Homeobox protein MOX-2
kctd5
Organism	C-terminus _metazoa	P(false_positive)_metazoa	Prediction_classification_metazoa	Profile_metazoa	S_ppt_(accessibility)_metazoa	S_ppt_(non-accessibility) _metazoa	Score_metazoa	Uniprot	gene	protein	NB
Danio rerio	KAKILQEQGSRM	0.0065	Twilight zone	4.879	-0.519	-9.126	-4.766	Q6NYY3	kctd5a	Potassium channel tetramerization domain-containing 5a
Danio rerio	KAKILQERGSRI	0.0159	Twilight zone	1.176	-0.903	-10.214	-9.942	A0A0G2KVJ0	kctd5b	kctd5b
Homo sapiens	KAKILQERGSRM	0.0022	Targeted	8.253	-0.903	-7.214	0.136	Q9NXV2	KCTD5	BTB/POZ domain-containing protein KCTD5
Gallus	KAKILQERGSRM	0.0022	Targeted	8.253	-0.903	-7.214	0.136		KCTD5	BTB/POZ domain-containing protein KCTD5 isoform X2	XP_004945339.1
Anolis carolinensis	KAKILQERGSRM	0.0022	Targeted	8.253	-0.903	-7.214	0.136	H9G7K2	KCTD5	BTB domain-containing protein
Alligator mississippiensis	RVRAQAKKFAPS	0.6899	Not targeted	-35.368	-0.315	-45.503	-81.186	A0A151MHU9	KCTD5	BTB/POZ domain-containing protein KCTD5
Python bivittatus	RDSETTSGDSEE	0.7583	Not targeted	-34.348	0	-54.877	-89.225		LOC103067645	BTB/POZ domain-containing protein KCTD5, partial	XP_007439312.1
Xenopus laevis	KAKILQERGSRM	0.0022	Targeted	8.253	-0.903	-7.214	0.136	Q6DF79	kctd5.L	Kctd5-prov protein
Mus musculus	KAKILQERGSRM	0.0022	Targeted	8.253	-0.903	-7.214	0.136	Q8VC57	Kctd5	BTB/POZ domain-containing protein KCTD5
